# Supplementary material for: Effects of hyperinsulinemia on pancreatic cancer development and the immune microenvironment revealed through single-cell transcriptomics
Source: Cancer Metab. 2022 Feb 21;10:5. doi: 10.1186/s40170-022-00282-z (PMC8862319; doi:10.1186/s40170-022-00282-z)
Supplement: Supplementary file 2 — Additional file 2: Table S2. Genes differentially expressed between genotypes for each cell cluster. [file 40170_2022_282_MOESM2_ESM.xlsx]

## Sheet: Supplemental table2
Genes Differentially Expressed Between Genotypes for Each Cell Cluster
Cell type	Genes	p_val	avg_logFC	pct.1	pct.2	p_val_adj
Acinar cells	Gp2	2.12e-37	-0.885137	0.533	0.872	3.85e-33
Acinar cells	Amy2a2	1.57e-36	-1.35416	0.322	0.767	2.85e-32
Acinar cells	Cela2a	2.95e-31	-0.792534	0.628	0.946	5.37e-27
Acinar cells	Pdia2	2.09e-30	-0.718238	0.463	0.799	3.8e-26
Acinar cells	Cuzd1	7.91e-29	-0.692182	0.475	0.845	1.44e-24
Acinar cells	Pla2g1b	1.13e-28	-0.787135	0.529	0.863	2.05e-24
Acinar cells	Tff2	3.78e-28	-0.694587	0.5	0.872	6.87e-24
Acinar cells	Try4	3.28e-26	-0.89365	0.661	0.92	5.97e-22
Acinar cells	Ggh	1.37e-24	-0.672568	0.339	0.693	2.5e-20
Acinar cells	Cela1	4.8e-24	-0.599039	0.74	0.968	8.73e-20
Acinar cells	Pnliprp1	1.97e-23	-0.539863	0.674	0.941	3.58e-19
Acinar cells	Malat1	6.05e-22	1.31454	0.541	0.268	1.1e-17
Acinar cells	Cela3b	1.36e-21	-0.543331	0.777	0.96	2.48e-17
Acinar cells	Reg2	2.28e-21	-0.79155	0.269	0.634	4.15e-17
Acinar cells	P4hb	2.24e-20	-0.636919	0.384	0.69	4.07e-16
Acinar cells	Spink1	2.38e-20	-0.456835	0.583	0.879	4.33e-16
Acinar cells	Cpa1	7.69e-20	-0.470464	0.835	0.987	1.4e-15
Acinar cells	Rnase1	2.01e-19	-0.519979	0.702	0.958	3.65e-15
Acinar cells	Reg3b	2.17e-19	-0.472674	0.289	0.626	3.95e-15
Acinar cells	Reg3a	1.08e-18	-0.847652	0.099	0.428	1.97e-14
Acinar cells	Dmbt1	2e-18	-0.588447	0.607	0.885	3.63e-14
Acinar cells	Cd74	2.66e-18	1.33064	0.434	0.177	4.83e-14
Acinar cells	H2-Aa	2.9e-18	1.42436	0.413	0.165	5.27e-14
Acinar cells	Pnliprp2	4.36e-18	-0.488899	0.591	0.885	7.92e-14
Acinar cells	Amy2a3	1.46e-17	-0.477288	0.264	0.594	2.66e-13
Acinar cells	Serpini2	3.72e-17	-0.481394	0.459	0.812	6.76e-13
Acinar cells	Cpb1	3.72e-17	-0.465206	0.773	0.971	6.77e-13
Acinar cells	Reg3d	7.44e-17	-0.631821	0.31	0.609	1.35e-12
Acinar cells	Fkbp11	1.06e-16	-0.458155	0.194	0.514	1.93e-12
Acinar cells	Mt1	1.78e-16	-0.55448	0.405	0.738	3.24e-12
Acinar cells	Try5	2.16e-16	-0.265546	0.645	0.938	3.93e-12
Acinar cells	Ctrb1	5.4e-16	-0.445051	0.86	0.986	9.81e-12
Acinar cells	Rps29	7.6e-16	1.25204	0.777	0.724	1.38e-11
Acinar cells	Btg1	1.1e-15	1.16949	0.483	0.244	1.99e-11
Acinar cells	Aqp12	2.54e-15	-0.379106	0.293	0.601	4.62e-11
Acinar cells	H2-Eb1	4.84e-15	1.23729	0.393	0.171	8.8e-11
Acinar cells	Ero1lb	5.97e-15	-0.337962	0.124	0.393	1.09e-10
Acinar cells	Clps	8.6e-15	-0.455609	0.785	0.96	1.56e-10
Acinar cells	Klk1	8.94e-15	-0.42529	0.583	0.888	1.63e-10
Acinar cells	Cel	1.13e-14	-0.415806	0.669	0.955	2.06e-10
Acinar cells	Edem1	1.86e-14	-0.397007	0.289	0.602	3.39e-10
Acinar cells	Zg16	3.24e-14	-0.456004	0.645	0.93	5.9e-10
Acinar cells	Pnlip	4.76e-14	-0.410644	0.802	0.981	8.66e-10
Acinar cells	Tpt1	6.04e-14	0.738723	0.959	0.984	1.1e-09
Acinar cells	Reg1	1.54e-13	-0.407398	0.715	0.941	2.81e-09
Acinar cells	Bckdk	3.06e-13	-0.316545	0.112	0.364	5.57e-09
Acinar cells	Ebf1	3.15e-13	1.15017	0.343	0.142	5.73e-09
Acinar cells	Tram1	5.22e-13	-0.303891	0.26	0.545	9.48e-09
Acinar cells	Cst3	5.88e-13	-0.574228	0.149	0.417	1.07e-08
Acinar cells	Ctrl	1.08e-12	-0.386936	0.727	0.973	1.96e-08
Acinar cells	Gm10334	1.13e-12	-0.443041	0.029	0.235	2.05e-08
Acinar cells	Rps2	1.86e-12	-0.673409	0.054	0.276	3.38e-08
Acinar cells	Tmed6	2.08e-12	-0.34545	0.401	0.676	3.79e-08
Acinar cells	Ctrc	2.21e-12	-0.393465	0.694	0.939	4.02e-08
Acinar cells	H3f3a	6.91e-12	1.21872	0.397	0.208	1.26e-07
Acinar cells	Try10	1.13e-11	-0.417361	0.496	0.757	2.05e-07
Acinar cells	Cpa2	1.19e-11	-0.413545	0.62	0.919	2.17e-07
Acinar cells	Cd79a	1.28e-11	1.07577	0.326	0.137	2.33e-07
Acinar cells	Nupr1	1.47e-11	0.264445	0.521	0.847	2.66e-07
Acinar cells	Tmsb4x	1.63e-11	1.23911	0.413	0.238	2.97e-07
Acinar cells	Gcat	3.87e-11	-0.28973	0.293	0.556	7.03e-07
Acinar cells	Reg3g	8.53e-11	-0.66857	0.178	0.419	1.55e-06
Acinar cells	Arhgdig	1e-10	-0.322107	0.31	0.562	1.82e-06
Acinar cells	Prss2	1.42e-10	-0.321891	0.835	0.982	2.58e-06
Acinar cells	Mt2	2.55e-10	-0.395822	0.252	0.51	4.64e-06
Acinar cells	Rps24	5.72e-10	0.95159	0.847	0.941	1.04e-05
Acinar cells	Amy2a5	5.81e-10	-0.297542	0.289	0.532	1.06e-05
Acinar cells	Vtn	6.17e-10	-0.352575	0.273	0.518	1.12e-05
Acinar cells	H2-Ab1	8.8e-10	1.05544	0.318	0.152	1.6e-05
Acinar cells	2210010C04Rik	9.29e-10	-0.393611	0.822	0.974	1.69e-05
Acinar cells	Uqcr11	9.72e-10	-0.281386	0.157	0.379	1.77e-05
Acinar cells	Creld2	1.34e-09	-0.316121	0.029	0.19	2.43e-05
Acinar cells	Rpl30	2.3e-09	1.10936	0.649	0.618	4.19e-05
Acinar cells	Mef2c	3.02e-09	1.10292	0.281	0.126	5.49e-05
Acinar cells	Actb	3.17e-09	1.27188	0.409	0.243	5.76e-05
Acinar cells	Ly6d	4.66e-09	1.06011	0.289	0.133	8.48e-05
Acinar cells	Rps16	8.89e-09	1.05144	0.674	0.66	0.000161709
Acinar cells	Tmed3	2.63e-08	-0.306968	0.207	0.404	0.000478625
Acinar cells	Hmgcs2	5.17e-08	-0.266783	0.05	0.203	0.000940681
Acinar cells	Chst2	6.55e-08	-0.268696	0.269	0.463	0.00119041
Acinar cells	Junb	1.12e-07	1.11935	0.331	0.193	0.00203114
Acinar cells	Cd79b	1.4e-07	0.936943	0.219	0.094	0.0025378
Acinar cells	Eef1a1	2.16e-07	0.89809	0.868	0.885	0.00392135
Acinar cells	Rpl7a	3.52e-07	0.261581	0.112	0.291	0.00639402
Acinar cells	Ddx5	4.54e-07	1.00583	0.376	0.243	0.00825812
Acinar cells	Rpl23	6.93e-07	0.886488	0.76	0.799	0.0126013
Acinar cells	Rps15a	9.94e-07	1.11635	0.541	0.492	0.0180828
Acinar cells	Klf2	1.68e-06	1.34511	0.26	0.141	0.0305263
Acinar cells	Rps19	2.31e-06	0.962652	0.69	0.687	0.0419802
B cells-1	Malat1	0	0.422063	0.996	0.999	0
B cells-1	Rps29	0	0.314539	0.932	0.989	0
B cells-1	Cd74	0	0.305529	0.962	0.975	0
B cells-1	Tpt1	0	0.293225	0.925	0.993	0
B cells-1	Tmsb4x	0	0.276523	0.825	0.98	0
B cells-1	mt-Co2	0	-0.300703	0.471	0.872	0
B cells-1	mt-Co1	0	-0.304415	0.423	0.841	0
B cells-1	mt-Cytb	0	-0.350041	0.351	0.727	0
B cells-1	Oaz1	0	-0.396406	0.182	0.489	0
B cells-1	Rpl11	0	-0.413314	0.244	0.594	0
B cells-1	mt-Nd3	0	-0.428294	0.121	0.4	0
B cells-1	mt-Atp6	0	-0.475869	0.438	0.893	0
B cells-1	Rplp0	0	-0.530384	0.209	0.584	0
B cells-1	Gm42418	0	-0.596115	0.09	0.451	0
B cells-1	mt-Co3	0	-0.596117	0.377	0.837	0
B cells-1	Rpl15	0	-0.601877	0.075	0.319	0
B cells-1	Rps2	0	-0.896571	0.115	0.53	0
B cells-1	H2-Aa	1.27e-302	0.321661	0.88	0.95	2.31e-298
B cells-1	Apobec3	5.73e-297	-0.473086	0.026	0.189	1.04e-292
B cells-1	Serf2	1.61e-294	-0.332694	0.186	0.493	2.92e-290
B cells-1	H2-Eb1	2.89e-267	0.28211	0.85	0.949	5.26e-263
B cells-1	Uba52	7.28e-266	-0.353895	0.082	0.286	1.32e-261
B cells-1	Eef1a1	3.95e-253	0.274351	0.875	0.955	7.19e-249
B cells-1	Tomm22	6.59e-247	-0.336431	0.057	0.231	1.2e-242
B cells-1	Rpl9	2.06e-246	-0.324663	0.07	0.256	3.75e-242
B cells-1	Snrpg	1.72e-245	-0.428636	0.104	0.314	3.13e-241
B cells-1	Tmsb10	3.55e-245	-0.254145	0.2	0.483	6.46e-241
B cells-1	Rpl27	1.37e-240	-0.273004	0.035	0.183	2.48e-236
B cells-1	Rpl27-ps3	9.14e-240	-0.300516	0.069	0.251	1.66e-235
B cells-1	Tsc22d4	1.27e-238	-0.322363	0.096	0.297	2.31e-234
B cells-1	Uqcrb	8.57e-238	-0.289119	0.058	0.229	1.56e-233
B cells-1	Csk	1.41e-237	-0.25352	0.107	0.319	2.56e-233
B cells-1	Snx2	4.61e-235	-0.265596	0.125	0.349	8.39e-231
B cells-1	Gm10073	2.73e-232	-0.329747	0.048	0.206	4.97e-228
B cells-1	Grk6	3.84e-231	-0.309064	0.059	0.228	6.98e-227
B cells-1	Cox17	5.75e-224	-0.287562	0.06	0.226	1.05e-219
B cells-1	Hmgb2	1.04e-222	-0.436807	0.075	0.25	1.89e-218
B cells-1	Ptpn18	6.28e-217	-0.398679	0.104	0.297	1.14e-212
B cells-1	Pdcd10	6.2e-215	-0.25478	0.097	0.287	1.13e-210
B cells-1	Mpc1	1.75e-214	-0.305685	0.07	0.239	3.17e-210
B cells-1	Gm26699	1.04e-213	-0.330084	0.043	0.187	1.88e-209
B cells-1	Ppp4c	2.36e-212	-0.299727	0.057	0.213	4.3e-208
B cells-1	Prr13	3.26e-211	-0.335521	0.055	0.208	5.92e-207
B cells-1	Psmb2	1.12e-208	-0.271453	0.044	0.188	2.04e-204
B cells-1	BC005624	9.53e-207	-0.304385	0.082	0.255	1.73e-202
B cells-1	Mdh1	5.67e-205	-0.279314	0.049	0.195	1.03e-200
B cells-1	Btg1	7.13e-204	0.359502	0.856	0.948	1.3e-199
B cells-1	Gimap3	2.85e-200	-0.326761	0.045	0.184	5.18e-196
B cells-1	Aes	3.42e-196	-0.254275	0.063	0.219	6.21e-192
B cells-1	Vars	2.94e-195	-0.269981	0.057	0.206	5.35e-191
B cells-1	Alyref	3.64e-194	-0.288541	0.047	0.187	6.62e-190
B cells-1	Cox4i1	1.04e-193	-0.347867	0.129	0.325	1.9e-189
B cells-1	Il21r	4.54e-192	-0.294339	0.053	0.197	8.26e-188
B cells-1	Psmb8	1.33e-191	-0.352055	0.09	0.261	2.42e-187
B cells-1	Ctbp1	2.56e-190	-0.257118	0.055	0.198	4.65e-186
B cells-1	Rnf187	5.41e-190	-0.259019	0.05	0.189	9.83e-186
B cells-1	Rbx1	9.6e-190	-0.255439	0.093	0.267	1.75e-185
B cells-1	Snrpf	2.31e-189	-0.311612	0.098	0.275	4.2e-185
B cells-1	Pnisr	1.03e-188	-0.262507	0.09	0.259	1.87e-184
B cells-1	Tmod3	1.11e-188	-0.302825	0.056	0.199	2.03e-184
B cells-1	Zc3hav1	8.85e-188	-0.296966	0.048	0.184	1.61e-183
B cells-1	Itm2b	3.05e-187	-0.294876	0.109	0.296	5.55e-183
B cells-1	Acap1	1.1e-186	-0.316588	0.027	0.143	2e-182
B cells-1	Hprt	1.23e-186	-0.265433	0.042	0.173	2.23e-182
B cells-1	Tsn	3.22e-186	-0.279968	0.074	0.231	5.85e-182
B cells-1	Eif4h	4.69e-185	-0.302763	0.041	0.169	8.54e-181
B cells-1	Rpl9-ps6	2.04e-184	-0.271219	0.052	0.192	3.72e-180
B cells-1	Sp110	3.44e-183	-0.262536	0.057	0.2	6.25e-179
B cells-1	Sik1	3.57e-183	-0.313277	0.067	0.216	6.5e-179
B cells-1	Hnrnph2	2.35e-182	-0.269858	0.057	0.199	4.28e-178
B cells-1	Uqcrc2	9.72e-182	-0.286657	0.046	0.177	1.77e-177
B cells-1	Ostc	1.36e-181	-0.255058	0.044	0.175	2.46e-177
B cells-1	Psmb3	1.79e-181	-0.275291	0.036	0.159	3.26e-177
B cells-1	Ppp2ca	3.89e-181	-0.253838	0.073	0.227	7.07e-177
B cells-1	Tpd52	8.07e-180	-0.286103	0.051	0.186	1.47e-175
B cells-1	Tbc1d10c	8.35e-177	-0.292657	0.033	0.151	1.52e-172
B cells-1	Nipbl	6.98e-176	-0.29271	0.074	0.223	1.27e-171
B cells-1	Tspan32	3.12e-175	-0.297892	0.04	0.162	5.67e-171
B cells-1	Spi1	4.84e-175	-0.265246	0.047	0.177	8.81e-171
B cells-1	Ppp1r10	1.9e-173	-0.273786	0.06	0.2	3.45e-169
B cells-1	Psmb6	4.47e-173	-0.274984	0.036	0.155	8.14e-169
B cells-1	Crip1	7.07e-173	-0.339524	0.097	0.26	1.29e-168
B cells-1	Rab8a	1.15e-172	-0.283627	0.055	0.189	2.09e-168
B cells-1	Psma1	1.44e-171	-0.265022	0.048	0.175	2.62e-167
B cells-1	Rpl31	8.79e-171	-0.301656	0.182	0.394	1.6e-166
B cells-1	Cox6b1	1.62e-169	-0.270143	0.066	0.208	2.95e-165
B cells-1	Polr2m	3.96e-169	-0.261862	0.063	0.201	7.21e-165
B cells-1	Ogt	3.16e-168	-0.274046	0.06	0.195	5.74e-164
B cells-1	Psma6	9.19e-168	-0.285393	0.029	0.139	1.67e-163
B cells-1	Traf3ip3	1.28e-166	-0.265637	0.044	0.167	2.32e-162
B cells-1	2700094K13Rik	2.25e-166	-0.268878	0.031	0.142	4.1e-162
B cells-1	Rps17	4.98e-166	-0.291838	0.214	0.437	9.06e-162
B cells-1	Hsbp1	7.66e-166	-0.28657	0.033	0.145	1.39e-161
B cells-1	Mir142hg	5.66e-165	-0.301487	0.031	0.141	1.03e-160
B cells-1	Yy1	1.08e-164	-0.273111	0.055	0.186	1.96e-160
B cells-1	Hypk	1.12e-164	-0.259885	0.04	0.158	2.03e-160
B cells-1	Il4ra	3.32e-164	-0.30426	0.033	0.144	6.04e-160
B cells-1	Wapl	8.15e-164	-0.286128	0.054	0.182	1.48e-159
B cells-1	Rab11b	4.35e-163	-0.265594	0.049	0.174	7.92e-159
B cells-1	BC005537	5.05e-163	-0.268889	0.049	0.173	9.18e-159
B cells-1	Rpl7a	7.32e-162	-0.285635	0.1	0.264	1.33e-157
B cells-1	Ssbp1	1.26e-161	-0.301104	0.044	0.164	2.29e-157
B cells-1	Sept1	7.29e-161	-0.26051	0.057	0.187	1.33e-156
B cells-1	Kras	1.38e-160	-0.278534	0.098	0.255	2.51e-156
B cells-1	Uba2	3.97e-160	-0.256184	0.028	0.133	7.22e-156
B cells-1	Vbp1	1.06e-159	-0.250917	0.037	0.149	1.93e-155
B cells-1	Adh5	3.2e-158	-0.273839	0.022	0.118	5.82e-154
B cells-1	Bin2	2.88e-157	-0.291333	0.021	0.118	5.23e-153
B cells-1	Usp7	1.11e-155	-0.266499	0.042	0.157	2.02e-151
B cells-1	Dnttip2	7.86e-154	-0.267857	0.051	0.172	1.43e-149
B cells-1	Med28	6.18e-152	-0.25534	0.036	0.144	1.12e-147
B cells-1	Tcp1	6.83e-152	-0.264212	0.054	0.177	1.24e-147
B cells-1	Eif4a3	3.54e-150	-0.273005	0.043	0.155	6.45e-146
B cells-1	Sh3kbp1	2.16e-148	-0.276013	0.051	0.169	3.92e-144
B cells-1	Fmnl1	2.92e-148	-0.260947	0.029	0.128	5.31e-144
B cells-1	Cope	6.57e-148	-0.252486	0.026	0.123	1.19e-143
B cells-1	Myl6	2.27e-146	-0.280529	0.106	0.261	4.12e-142
B cells-1	Cox7c	2.46e-146	-0.264566	0.15	0.329	4.48e-142
B cells-1	Cycs	7.21e-145	-0.25686	0.041	0.149	1.31e-140
B cells-1	Txndc9	1.18e-144	-0.250159	0.04	0.148	2.14e-140
B cells-1	Ndufa4	1.51e-144	-0.327266	0.08	0.216	2.75e-140
B cells-1	Usf2	3.24e-144	-0.275178	0.034	0.136	5.89e-140
B cells-1	Timm17b	3.76e-144	-0.264189	0.03	0.128	6.84e-140
B cells-1	Arih1	1.05e-143	-0.263442	0.039	0.145	1.92e-139
B cells-1	Polr2g	4.33e-141	-0.251558	0.035	0.136	7.88e-137
B cells-1	Actr10	1.57e-140	-0.265536	0.02	0.106	2.86e-136
B cells-1	Mob1a	1.74e-140	-0.253133	0.044	0.153	3.16e-136
B cells-1	Clptm1l	2.91e-139	-0.281094	0.028	0.122	5.29e-135
B cells-1	Hnrnpul1	5.99e-139	-0.253836	0.043	0.15	1.09e-134
B cells-1	Kdelr1	6.6e-139	-0.263079	0.027	0.121	1.2e-134
B cells-1	Atxn2l	1.47e-138	-0.259664	0.039	0.143	2.67e-134
B cells-1	Pcif1	1.79e-138	-0.256442	0.036	0.137	3.25e-134
B cells-1	Ndufs4	2.18e-137	-0.25029	0.036	0.137	3.96e-133
B cells-1	Sec61g	1.72e-134	-0.276236	0.104	0.251	3.13e-130
B cells-1	H2-Ab1	3.75e-133	0.269625	0.787	0.908	6.83e-129
B cells-1	Zmynd11	1.09e-132	-0.25126	0.043	0.147	1.99e-128
B cells-1	Ebf1	3.3e-130	0.325581	0.775	0.848	6e-126
B cells-1	Gng5	1.78e-129	-0.280446	0.126	0.279	3.24e-125
B cells-1	Thoc7	1.16e-126	-0.259371	0.028	0.116	2.11e-122
B cells-1	Smap1	1.01e-122	-0.251484	0.044	0.142	1.83e-118
B cells-1	H3f3a	1.4e-122	0.304905	0.786	0.893	2.55e-118
B cells-1	Tardbp	1.42e-120	-0.252052	0.036	0.128	2.58e-116
B cells-1	Trib2	8.54e-120	-0.254515	0.056	0.161	1.55e-115
B cells-1	Nars	1.53e-115	-0.252006	0.03	0.113	2.79e-111
B cells-1	Gm8797	7.47e-114	-0.25809	0.041	0.133	1.36e-109
B cells-1	Hp1bp3	3.96e-112	-0.251809	0.031	0.114	7.2e-108
B cells-1	Gdpd3	7.55e-105	-0.268867	0.095	0.214	1.37e-100
B cells-1	Rpl6	1.73e-42	0.264404	0.614	0.746	3.14e-38
B cells-1	Ccr7	4.7e-15	0.251347	0.276	0.391	8.54e-11
B cells-1	Xist	2.33e-08	0.390942	0.237	0.337	0.000424384
B cells-2	Eef1a1	3.75e-194	0.848553	0.909	0.873	6.82e-190
B cells-2	Igfbp7	1.93e-162	-1.84378	0.039	0.414	3.52e-158
B cells-2	Sparc	8.78e-149	-1.63536	0.029	0.359	1.6e-144
B cells-2	Timp3	1.15e-145	-1.79786	0.034	0.369	2.08e-141
B cells-2	Fabp4	7.37e-142	-1.95929	0.035	0.367	1.34e-137
B cells-2	Plvap	4.77e-137	-1.74946	0.031	0.346	8.67e-133
B cells-2	Nfib	9.58e-134	-1.2885	0.031	0.341	1.74e-129
B cells-2	Cd36	1.2e-131	-1.63338	0.029	0.329	2.19e-127
B cells-2	Ifitm3	2.32e-131	-1.43611	0.041	0.367	4.21e-127
B cells-2	Tm4sf1	7.94e-130	-1.4618	0.029	0.329	1.44e-125
B cells-2	Flt1	6.29e-129	-1.76198	0.029	0.324	1.14e-124
B cells-2	Id1	7.3e-129	-1.67273	0.031	0.329	1.33e-124
B cells-2	Sox18	1.7e-128	-1.44574	0.024	0.305	3.08e-124
B cells-2	App	3.45e-127	-1.32609	0.035	0.341	6.27e-123
B cells-2	mt-Co3	7.12e-125	-0.694711	0.113	0.568	1.29e-120
B cells-2	Col4a1	8.12e-122	-1.45141	0.032	0.321	1.48e-117
B cells-2	Slc9a3r2	1.2e-121	-1.27648	0.024	0.297	2.19e-117
B cells-2	Nrp1	7.54e-120	-1.48412	0.037	0.331	1.37e-115
B cells-2	Mgll	1.02e-118	-1.39965	0.027	0.301	1.85e-114
B cells-2	Egfl7	2.71e-118	-1.39094	0.03	0.31	4.92e-114
B cells-2	Adgrf5	6.83e-118	-1.18015	0.022	0.285	1.24e-113
B cells-2	Kdr	3.25e-117	-1.43669	0.028	0.303	5.91e-113
B cells-2	Plpp1	2.63e-115	-1.48257	0.025	0.287	4.78e-111
B cells-2	Emcn	5.92e-115	-1.47504	0.026	0.294	1.08e-110
B cells-2	Sptbn1	6.23e-115	-1.45866	0.064	0.385	1.13e-110
B cells-2	Ltbp4	8.92e-114	-1.17395	0.024	0.285	1.62e-109
B cells-2	Rpl23	4.38e-113	0.709283	0.835	0.798	7.96e-109
B cells-2	Plpp3	1.24e-112	-1.60815	0.047	0.343	2.25e-108
B cells-2	Ifitm2	5.19e-112	-1.25833	0.028	0.293	9.43e-108
B cells-2	Ptprb	5.62e-112	-1.35498	0.024	0.278	1.02e-107
B cells-2	Epas1	2.07e-111	-1.20273	0.027	0.288	3.76e-107
B cells-2	Podxl	6.02e-111	-1.16295	0.017	0.254	1.1e-106
B cells-2	Esam	1.43e-110	-1.22505	0.028	0.291	2.6e-106
B cells-2	Eng	1.52e-110	-1.27905	0.026	0.281	2.77e-106
B cells-2	Tinagl1	1.58e-110	-1.14746	0.02	0.265	2.87e-106
B cells-2	Cyyr1	3.52e-110	-1.04926	0.019	0.261	6.4e-106
B cells-2	Sdpr	5.59e-109	-1.18408	0.025	0.278	1.02e-104
B cells-2	Rbp7	1.29e-108	-1.48348	0.031	0.298	2.34e-104
B cells-2	Cst3	8.94e-108	-1.38564	0.026	0.281	1.63e-103
B cells-2	Cd74	9.21e-108	1.10379	0.722	0.451	1.68e-103
B cells-2	Gng11	6.98e-106	-1.05266	0.021	0.259	1.27e-101
B cells-2	Rps3a1	2.34e-104	0.698644	0.842	0.749	4.25e-100
B cells-2	Bmpr2	2.49e-104	-0.991767	0.021	0.256	4.53e-100
B cells-2	Rps24	2.99e-104	0.613768	0.908	0.821	5.43e-100
B cells-2	1810011O10Rik	1.03e-103	-1.24966	0.024	0.265	1.87e-99
B cells-2	Col4a2	1.14e-103	-1.15952	0.024	0.267	2.08e-99
B cells-2	Adgrl4	7.34e-103	-1.05399	0.023	0.262	1.33e-98
B cells-2	Cdh5	9.22e-103	-1.1767	0.029	0.28	1.68e-98
B cells-2	Igfbp3	1.03e-102	-1.46199	0.026	0.271	1.87e-98
B cells-2	Hspb1	1.99e-102	-1.44516	0.047	0.33	3.62e-98
B cells-2	Crip2	5.98e-101	-1.11153	0.029	0.278	1.09e-96
B cells-2	Ly6c1	1.04e-99	-1.65521	0.06	0.346	1.89e-95
B cells-2	Mmrn2	4.14e-99	-0.88576	0.017	0.235	7.53e-95
B cells-2	Ctla2a	2.88e-98	-1.28682	0.028	0.269	5.24e-94
B cells-2	Gas6	7.32e-98	-0.908523	0.014	0.222	1.33e-93
B cells-2	Clec14a	1.13e-97	-0.984316	0.011	0.209	2.05e-93
B cells-2	Dlc1	1.17e-97	-0.956188	0.017	0.232	2.13e-93
B cells-2	Cd300lg	1.91e-97	-1.02356	0.022	0.251	3.48e-93
B cells-2	Ramp2	2.55e-97	-1.14039	0.028	0.267	4.65e-93
B cells-2	Hspg2	8.58e-97	-1.05793	0.016	0.228	1.56e-92
B cells-2	Slc43a3	5.96e-96	-1.02063	0.022	0.245	1.08e-91
B cells-2	Id3	1.22e-95	-1.28527	0.062	0.353	2.21e-91
B cells-2	Arhgap29	1.55e-94	-0.965606	0.025	0.254	2.81e-90
B cells-2	mt-Atp6	1.2e-93	-0.545107	0.184	0.671	2.19e-89
B cells-2	Gpihbp1	1.44e-93	-1.15236	0.025	0.254	2.62e-89
B cells-2	Actn4	5.79e-93	-0.90764	0.034	0.28	1.05e-88
B cells-2	Thbd	2.09e-92	-0.994296	0.017	0.223	3.8e-88
B cells-2	Serpinh1	2.48e-92	-1.16025	0.016	0.22	4.51e-88
B cells-2	Plscr2	4.63e-92	-1.03822	0.023	0.244	8.42e-88
B cells-2	Cav1	2.53e-91	-0.874814	0.023	0.242	4.6e-87
B cells-2	Sparcl1	2.7e-91	-1.11396	0.021	0.235	4.9e-87
B cells-2	Rps15a	1.2e-90	0.707294	0.793	0.759	2.18e-86
B cells-2	Ece1	2.51e-89	-0.948692	0.029	0.255	4.57e-85
B cells-2	Itm2b	4.33e-89	-1.24242	0.127	0.463	7.87e-85
B cells-2	Tshz2	7.27e-89	-0.843077	0.017	0.218	1.32e-84
B cells-2	Fbln2	7.32e-89	-1.03655	0.013	0.202	1.33e-84
B cells-2	Slc6a6	9.38e-89	-1.1839	0.046	0.3	1.71e-84
B cells-2	Nedd4	7.26e-88	-0.850983	0.021	0.231	1.32e-83
B cells-2	Aplp2	1.8e-87	-0.937544	0.033	0.267	3.27e-83
B cells-2	Btnl9	1.19e-86	-1.02182	0.016	0.21	2.16e-82
B cells-2	Rpl30	2.44e-86	0.625706	0.832	0.758	4.44e-82
B cells-2	Clic4	3.26e-86	-0.989162	0.045	0.294	5.94e-82
B cells-2	Sgk1	1.56e-85	-1.13524	0.051	0.307	2.84e-81
B cells-2	Mfge8	1.61e-85	-1.06834	0.023	0.231	2.92e-81
B cells-2	Prkcdbp	3.72e-85	-0.724992	0.017	0.213	6.76e-81
B cells-2	Laptm4a	8.09e-85	-1.01986	0.053	0.314	1.47e-80
B cells-2	Ptrf	1.44e-84	-0.780864	0.013	0.196	2.61e-80
B cells-2	Anxa2	2.57e-84	-0.787981	0.015	0.205	4.68e-80
B cells-2	Rbms1	2.64e-84	-0.853714	0.057	0.324	4.8e-80
B cells-2	Ednrb	6.93e-84	-0.858809	0.009	0.177	1.26e-79
B cells-2	Ier3	9.67e-84	-1.19565	0.023	0.226	1.76e-79
B cells-2	Gng5	1.6e-83	-0.810118	0.062	0.341	2.91e-79
B cells-2	Myl6	2.41e-83	-0.935504	0.061	0.339	4.39e-79
B cells-2	Rdx	2.97e-83	-0.94333	0.079	0.37	5.41e-79
B cells-2	Rgcc	3.82e-83	-1.22227	0.053	0.308	6.94e-79
B cells-2	Kitl	3.91e-83	-0.855531	0.017	0.209	7.12e-79
B cells-2	Fmo2	4.47e-83	-0.842033	0.016	0.203	8.14e-79
B cells-2	Prdx1	2.4e-82	-0.921045	0.049	0.303	4.36e-78
B cells-2	Itgb1	3.6e-82	-0.829191	0.032	0.256	6.55e-78
B cells-2	Pecam1	4.56e-82	-1.0823	0.066	0.333	8.28e-78
B cells-2	Fabp5	4.9e-82	-1.03168	0.024	0.231	8.92e-78
B cells-2	Cyr61	7.91e-82	-1.25138	0.019	0.212	1.44e-77
B cells-2	Selk	9.81e-82	-0.839396	0.066	0.349	1.78e-77
B cells-2	Ahnak	1.12e-80	-1.02273	0.044	0.284	2.04e-76
B cells-2	Anxa3	2.37e-80	-0.818418	0.015	0.197	4.3e-76
B cells-2	Rpl6	3.86e-80	0.983391	0.691	0.545	7.02e-76
B cells-2	Mcf2l	4.02e-80	-0.678114	0.006	0.159	7.31e-76
B cells-2	Plxna2	9.48e-80	-0.692311	0.007	0.164	1.72e-75
B cells-2	Txn1	7.82e-79	-0.863664	0.032	0.248	1.42e-74
B cells-2	Jam3	8.07e-79	-0.67716	0.007	0.163	1.47e-74
B cells-2	mt-Co1	8.22e-79	-0.526223	0.182	0.628	1.5e-74
B cells-2	Smco4	2.18e-78	-0.64011	0.015	0.192	3.96e-74
B cells-2	Rhoc	3.38e-78	-0.70586	0.013	0.186	6.15e-74
B cells-2	Tmem59	4.87e-78	-0.765058	0.04	0.271	8.85e-74
B cells-2	Fgd5	6.37e-78	-0.654443	0.008	0.164	1.16e-73
B cells-2	Tns1	1.47e-77	-0.663562	0.013	0.183	2.67e-73
B cells-2	Car4	3.12e-77	-1.04183	0.016	0.195	5.67e-73
B cells-2	Rpl39	7.72e-77	0.662203	0.754	0.769	1.4e-72
B cells-2	Rps19	7.97e-77	0.641401	0.793	0.758	1.45e-72
B cells-2	Rps21	1.68e-76	0.599906	0.771	0.82	3.05e-72
B cells-2	Prss23	7.28e-76	-0.884304	0.015	0.186	1.32e-71
B cells-2	Meox1	9.01e-76	-0.619827	0.009	0.167	1.64e-71
B cells-2	Ndrg1	4.59e-75	-0.737089	0.022	0.21	8.35e-71
B cells-2	S100a16	8.46e-75	-0.624808	0.011	0.173	1.54e-70
B cells-2	Fermt2	9.12e-75	-0.714418	0.022	0.21	1.66e-70
B cells-2	Cxcl12	1.05e-74	-1.15202	0.019	0.199	1.9e-70
B cells-2	Sept1	1.21e-74	-0.669143	0.016	0.192	2.2e-70
B cells-2	AW112010	2.39e-74	-0.860922	0.04	0.265	4.35e-70
B cells-2	Oaz1	2.81e-74	-0.705459	0.056	0.311	5.11e-70
B cells-2	Sh3bgrl	3.18e-74	-0.729234	0.029	0.232	5.78e-70
B cells-2	Cdkn1a	2.86e-73	-0.972153	0.038	0.251	5.2e-69
B cells-2	Tmem256	3.45e-73	-0.60855	0.01	0.166	6.28e-69
B cells-2	Ctsl	3.6e-73	-0.990955	0.034	0.241	6.55e-69
B cells-2	Ldb2	6.14e-73	-0.58874	0.006	0.15	1.12e-68
B cells-2	Rab11a	7.6e-73	-0.634044	0.022	0.207	1.38e-68
B cells-2	Ctnnb1	8.11e-73	-0.704674	0.031	0.235	1.48e-68
B cells-2	Adamts1	1.05e-72	-0.922508	0.017	0.19	1.91e-68
B cells-2	Tnfrsf1a	1.7e-72	-0.574638	0.01	0.166	3.09e-68
B cells-2	Ndufa4	2.17e-72	-0.81931	0.042	0.265	3.94e-68
B cells-2	Cd34	8.1e-72	-0.759025	0.015	0.182	1.47e-67
B cells-2	S100a13	1.4e-71	-0.784228	0.022	0.206	2.55e-67
B cells-2	Clic5	3.71e-71	-0.793939	0.019	0.195	6.75e-67
B cells-2	Cav2	4.53e-71	-0.545085	0.007	0.148	8.24e-67
B cells-2	Tek	5.37e-71	-0.621871	0.009	0.156	9.76e-67
B cells-2	Unc45b	1.14e-70	-0.552981	0.009	0.157	2.07e-66
B cells-2	Tmem204	1.58e-70	-0.641496	0.016	0.182	2.88e-66
B cells-2	Shfm1	2.58e-70	-0.777571	0.052	0.288	4.69e-66
B cells-2	Ppp1r2	6.36e-70	-0.711598	0.041	0.256	1.16e-65
B cells-2	Fzd4	7.42e-70	-0.660862	0.015	0.179	1.35e-65
B cells-2	Arhgap31	1.7e-69	-0.735839	0.038	0.245	3.09e-65
B cells-2	Klf7	2.74e-69	-0.764774	0.051	0.28	4.99e-65
B cells-2	Lamp1	3.01e-69	-0.772989	0.043	0.258	5.47e-65
B cells-2	Lims2	3.79e-69	-0.578124	0.007	0.148	6.9e-65
B cells-2	Rhoj	4.76e-69	-0.575729	0.013	0.17	8.65e-65
B cells-2	Tie1	4.84e-69	-0.64375	0.016	0.18	8.8e-65
B cells-2	Shank3	4.91e-69	-0.527	0.007	0.148	8.92e-65
B cells-2	Snrk	5.01e-69	-0.87882	0.06	0.297	9.12e-65
B cells-2	Ech1	7.79e-69	-0.613113	0.019	0.192	1.42e-64
B cells-2	Sepp1	3.1e-68	-1.04911	0.041	0.248	5.64e-64
B cells-2	Ptprg	3.5e-68	-0.568037	0.009	0.154	6.37e-64
B cells-2	Pim3	8.87e-68	-0.793998	0.05	0.274	1.61e-63
B cells-2	Cox7a2	8.89e-68	-0.771803	0.035	0.238	1.62e-63
B cells-2	Kank3	1.21e-67	-0.611511	0.014	0.171	2.2e-63
B cells-2	Cd81	1.38e-67	-1.02354	0.103	0.373	2.5e-63
B cells-2	Malat1	1.4e-67	0.321233	0.996	0.974	2.54e-63
B cells-2	Dynll1	1.81e-67	-0.796305	0.074	0.334	3.29e-63
B cells-2	Myct1	1.93e-67	-0.524926	0.014	0.171	3.52e-63
B cells-2	Cpd	2.5e-67	-0.508927	0.012	0.161	4.54e-63
B cells-2	Pmp22	3.67e-67	-0.627241	0.006	0.138	6.68e-63
B cells-2	Ctnna1	4.6e-67	-0.765841	0.028	0.212	8.36e-63
B cells-2	Atox1	5.16e-67	-0.730631	0.026	0.209	9.38e-63
B cells-2	Fkbp1a	8.61e-67	-0.790589	0.044	0.255	1.57e-62
B cells-2	Ecscr	4.56e-66	-0.631478	0.016	0.176	8.29e-62
B cells-2	Kctd12b	6.61e-66	-0.735948	0.018	0.179	1.2e-61
B cells-2	Bst2	8.87e-66	-0.657092	0.033	0.226	1.61e-61
B cells-2	Osmr	9.52e-66	-0.489888	0.007	0.141	1.73e-61
B cells-2	Adipor1	1.84e-65	-0.611918	0.03	0.218	3.34e-61
B cells-2	Tsc22d1	2.99e-65	-0.852407	0.053	0.274	5.43e-61
B cells-2	Upp1	6.57e-65	-0.548831	0.008	0.143	1.19e-60
B cells-2	Palmd	1.39e-64	-0.65849	0.016	0.173	2.53e-60
B cells-2	Col13a1	3.88e-64	-0.672122	0.01	0.148	7.06e-60
B cells-2	Jam2	4e-64	-0.548329	0.013	0.16	7.27e-60
B cells-2	Picalm	4.09e-64	-0.6365	0.043	0.248	7.43e-60
B cells-2	Adgrg1	5.32e-64	-0.550595	0.01	0.151	9.67e-60
B cells-2	Gnb2	5.75e-64	-0.767102	0.042	0.248	1.05e-59
B cells-2	Rps20	1.05e-63	0.551287	0.817	0.765	1.9e-59
B cells-2	Tmem176b	1.27e-63	-0.713095	0.014	0.163	2.32e-59
B cells-2	Sptan1	1.63e-63	-0.715709	0.035	0.228	2.96e-59
B cells-2	Tspan12	1.79e-63	-0.498017	0.007	0.135	3.26e-59
B cells-2	Ushbp1	2.34e-63	-0.473396	0.006	0.134	4.26e-59
B cells-2	Clec1a	2.41e-63	-0.578304	0.012	0.157	4.38e-59
B cells-2	Pls3	2.6e-63	-0.55093	0.011	0.151	4.73e-59
B cells-2	Cd200	3e-63	-0.726186	0.044	0.251	5.45e-59
B cells-2	Rasal2	3.93e-63	-0.502014	0.009	0.146	7.16e-59
B cells-2	Apold1	5.47e-63	-0.861823	0.015	0.164	9.95e-59
B cells-2	Rasip1	1.44e-62	-0.547757	0.012	0.153	2.62e-58
B cells-2	Crim1	1.57e-62	-0.753627	0.045	0.248	2.85e-58
B cells-2	Txnip	3.47e-62	-0.89835	0.099	0.365	6.31e-58
B cells-2	Jup	3.5e-62	-0.655338	0.018	0.171	6.36e-58
B cells-2	Prex2	3.51e-62	-0.5922	0.017	0.171	6.38e-58
B cells-2	Ndufc2	3.72e-62	-0.653324	0.028	0.203	6.77e-58
B cells-2	Chmp5	5.01e-62	-0.593449	0.025	0.195	9.12e-58
B cells-2	Cd93	5.14e-62	-0.725334	0.025	0.193	9.35e-58
B cells-2	Mxd4	1.26e-61	-0.608619	0.025	0.196	2.28e-57
B cells-2	Anxa5	1.34e-61	-0.709811	0.019	0.176	2.44e-57
B cells-2	Tmem176a	1.68e-61	-0.728107	0.009	0.143	3.05e-57
B cells-2	Tpt1	3.1e-61	0.386209	0.936	0.938	5.65e-57
B cells-2	Plcb1	3.22e-61	-0.520205	0.005	0.125	5.85e-57
B cells-2	Smpdl3a	3.62e-61	-0.617065	0.029	0.205	6.58e-57
B cells-2	Ramp3	3.9e-61	-0.64596	0.021	0.18	7.09e-57
B cells-2	Lipe	5.2e-61	-0.479253	0.002	0.11	9.45e-57
B cells-2	Bcam	6.22e-61	-0.506375	0.013	0.156	1.13e-56
B cells-2	Rtn4	1.15e-60	-0.585756	0.031	0.212	2.09e-56
B cells-2	Itga1	1.24e-60	-0.530096	0.009	0.138	2.26e-56
B cells-2	Grrp1	1.25e-60	-0.505483	0.008	0.137	2.28e-56
B cells-2	Thbs1	1.29e-60	-0.840811	0.02	0.177	2.34e-56
B cells-2	Tnfsf10	3.92e-60	-0.588312	0.015	0.159	7.13e-56
B cells-2	Rps9	4.82e-60	0.659687	0.715	0.651	8.76e-56
B cells-2	Selm	9.23e-60	-0.642884	0.017	0.166	1.68e-55
B cells-2	Pttg1ip	1.12e-59	-0.560407	0.025	0.19	2.03e-55
B cells-2	Rps29	1.56e-59	0.436052	0.923	0.898	2.83e-55
B cells-2	Rai14	1.92e-59	-0.521044	0.006	0.124	3.49e-55
B cells-2	Abcg2	2.34e-59	-0.574264	0.014	0.156	4.25e-55
B cells-2	Icam2	1.26e-58	-0.51187	0.021	0.179	2.3e-54
B cells-2	Dab2ip	1.41e-58	-0.560648	0.017	0.164	2.56e-54
B cells-2	Rassf1	2.96e-58	-0.556014	0.032	0.207	5.38e-54
B cells-2	Mllt4	3.16e-58	-0.604851	0.016	0.16	5.74e-54
B cells-2	Tspan9	3.61e-58	-0.526493	0.012	0.147	6.56e-54
B cells-2	Serf2	9.89e-58	-0.602174	0.079	0.326	1.8e-53
B cells-2	Thrsp	9.99e-58	-0.511441	0.013	0.151	1.82e-53
B cells-2	Exoc3l2	1.75e-57	-0.468747	0.007	0.125	3.18e-53
B cells-2	Ctnnd1	1.84e-57	-0.516953	0.009	0.135	3.35e-53
B cells-2	Qk	2.22e-57	-0.59483	0.064	0.285	4.04e-53
B cells-2	Nostrin	2.91e-57	-0.453483	0.007	0.127	5.29e-53
B cells-2	Scarb1	5.15e-57	-0.520721	0.015	0.154	9.37e-53
B cells-2	Ybx1	6.96e-57	-0.728766	0.126	0.412	1.27e-52
B cells-2	Nkx2-3	1e-56	-0.483805	0.007	0.127	1.83e-52
B cells-2	Cmtm8	1.04e-56	-0.511778	0.01	0.138	1.9e-52
B cells-2	Nav1	1.21e-56	-0.469498	0.01	0.137	2.21e-52
B cells-2	Npdc1	1.46e-56	-0.450742	0.009	0.131	2.66e-52
B cells-2	Rps2	1.68e-56	-0.668302	0.07	0.303	3.06e-52
B cells-2	Adam15	2.29e-56	-0.528206	0.012	0.141	4.17e-52
B cells-2	Grb10	2.3e-56	-0.472385	0.004	0.114	4.19e-52
B cells-2	Fkbp9	2.94e-56	-0.424837	0.004	0.114	5.34e-52
B cells-2	Rpl27a	4.25e-56	0.520117	0.771	0.785	7.73e-52
B cells-2	Vamp5	4.83e-56	-0.59225	0.032	0.203	8.78e-52
B cells-2	Tns2	4.91e-56	-0.461988	0.005	0.117	8.92e-52
B cells-2	Tcf15	6.24e-56	-0.564444	0.006	0.12	1.13e-51
B cells-2	Rps7	7.25e-56	1.50067	0.509	0.297	1.32e-51
B cells-2	Apbb2	7.5e-56	-0.498699	0.013	0.147	1.36e-51
B cells-2	Gngt2	7.83e-56	-0.647187	0.026	0.186	1.42e-51
B cells-2	Mef2a	1.87e-55	-0.652981	0.038	0.218	3.41e-51
B cells-2	Ptms	1.92e-55	-0.631196	0.02	0.169	3.49e-51
B cells-2	Pttg1	2.18e-55	-0.475223	0.021	0.17	3.96e-51
B cells-2	Grn	2.38e-55	-0.567906	0.012	0.143	4.33e-51
B cells-2	Slfn5	2.66e-55	-0.734644	0.058	0.261	4.83e-51
B cells-2	Pdgfb	3.44e-55	-0.565909	0.011	0.138	6.26e-51
B cells-2	Lrrc8c	4.34e-55	-0.533016	0.034	0.206	7.9e-51
B cells-2	Dab2	4.79e-55	-0.491683	0.006	0.12	8.71e-51
B cells-2	Sema3f	5.24e-55	-0.399533	0.006	0.117	9.53e-51
B cells-2	Lamb1	5.69e-55	-0.486194	0.006	0.12	1.04e-50
B cells-2	Gm42418	5.72e-55	-1.81676	0.096	0.33	1.04e-50
B cells-2	Bvht	7.51e-55	-0.458063	0.009	0.128	1.37e-50
B cells-2	Cd151	7.89e-55	-0.48415	0.018	0.16	1.44e-50
B cells-2	Glud1	8.04e-55	-0.568987	0.023	0.176	1.46e-50
B cells-2	Amotl1	8.25e-55	-0.412099	0.008	0.125	1.5e-50
B cells-2	Plxnd1	8.28e-55	-0.39592	0.007	0.124	1.51e-50
B cells-2	Dysf	8.72e-55	-0.401011	0.007	0.122	1.59e-50
B cells-2	Acvrl1	1.16e-54	-0.602491	0.023	0.173	2.1e-50
B cells-2	Rpn2	2.23e-54	-0.52451	0.015	0.148	4.05e-50
B cells-2	Sertad1	2.59e-54	-0.623567	0.034	0.203	4.7e-50
B cells-2	Elk3	3.45e-54	-0.626337	0.035	0.206	6.28e-50
B cells-2	Nr3c1	3.46e-54	-0.609924	0.049	0.242	6.3e-50
B cells-2	Tjp1	4.44e-54	-0.447433	0.009	0.128	8.07e-50
B cells-2	Rac1	4.76e-54	-0.638238	0.049	0.244	8.65e-50
B cells-2	Myl12a	5.11e-54	-0.591621	0.063	0.278	9.29e-50
B cells-2	Dync1i2	6.07e-54	-0.602831	0.067	0.281	1.1e-49
B cells-2	Reep3	7.88e-54	-0.620263	0.039	0.216	1.43e-49
B cells-2	Pcdh17	8.37e-54	-0.665501	0.021	0.166	1.52e-49
B cells-2	Asap1	1.16e-53	-0.601877	0.049	0.241	2.11e-49
B cells-2	Utrn	1.34e-53	-0.585478	0.035	0.206	2.44e-49
B cells-2	Rps4x	1.54e-53	0.561559	0.734	0.738	2.8e-49
B cells-2	Cxx1a	1.99e-53	-0.415145	0.01	0.131	3.61e-49
B cells-2	Rps16	2.33e-53	0.51976	0.796	0.791	4.24e-49
B cells-2	Mpzl1	2.87e-53	-0.478508	0.008	0.124	5.22e-49
B cells-2	Higd2a	3.44e-53	-0.542812	0.013	0.143	6.26e-49
B cells-2	Hsp90b1	4.3e-53	-0.807018	0.088	0.324	7.81e-49
B cells-2	Hint1	7.86e-53	-0.637788	0.037	0.21	1.43e-48
B cells-2	Ier5l	1.02e-52	-0.543019	0.038	0.215	1.86e-48
B cells-2	Wwtr1	1.29e-52	-0.424434	0.012	0.135	2.35e-48
B cells-2	Col15a1	1.38e-52	-0.500988	0.006	0.114	2.52e-48
B cells-2	Emc7	1.66e-52	-0.484923	0.028	0.186	3.03e-48
B cells-2	Hdac7	1.75e-52	-0.53127	0.025	0.176	3.18e-48
B cells-2	Eva1b	1.92e-52	-0.441112	0.016	0.151	3.49e-48
B cells-2	Ndufa8	2.11e-52	-0.555456	0.028	0.186	3.84e-48
B cells-2	Tmem30a	2.17e-52	-0.573497	0.032	0.195	3.94e-48
B cells-2	Serinc1	2.42e-52	-0.562214	0.036	0.206	4.4e-48
B cells-2	Tpst2	2.91e-52	-0.523106	0.022	0.167	5.3e-48
B cells-2	Atp5j	3e-52	-0.586792	0.043	0.226	5.46e-48
B cells-2	Tcf4	4.52e-52	-0.856102	0.123	0.369	8.22e-48
B cells-2	Clstn1	4.76e-52	-0.482288	0.012	0.134	8.66e-48
B cells-2	Gpx4	7.11e-52	-0.582182	0.043	0.223	1.29e-47
B cells-2	Map1lc3a	8.06e-52	-0.579582	0.023	0.17	1.47e-47
B cells-2	Cenpb	8.67e-52	-0.467338	0.022	0.167	1.58e-47
B cells-2	Pros1	1.02e-51	-0.428321	0.009	0.124	1.86e-47
B cells-2	Psap	1.45e-51	-0.656578	0.048	0.235	2.64e-47
B cells-2	Sema6a	1.48e-51	-0.395225	0.008	0.12	2.69e-47
B cells-2	Zmiz1	1.51e-51	-0.47695	0.03	0.19	2.74e-47
B cells-2	Gna11	2.14e-51	-0.581147	0.023	0.167	3.89e-47
B cells-2	Rbpms	2.66e-51	-0.504548	0.028	0.182	4.83e-47
B cells-2	Syne2	3.07e-51	-0.600263	0.024	0.17	5.58e-47
B cells-2	Cdc42bpa	3.29e-51	-0.388404	0.004	0.105	5.99e-47
B cells-2	Phldb2	3.36e-51	-0.33107	0.004	0.104	6.1e-47
B cells-2	Ifi35	4.78e-51	-0.502269	0.016	0.148	8.69e-47
B cells-2	Uaca	6.11e-51	-0.384615	0.005	0.108	1.11e-46
B cells-2	Cyb5a	6.39e-51	-0.55066	0.024	0.17	1.16e-46
B cells-2	Amotl2	6.39e-51	-0.518262	0.009	0.121	1.16e-46
B cells-2	Tmed10	6.45e-51	-0.630072	0.04	0.212	1.17e-46
B cells-2	Pde2a	6.64e-51	-0.561335	0.03	0.187	1.21e-46
B cells-2	Tm9sf2	7.3e-51	-0.523267	0.023	0.167	1.33e-46
B cells-2	Hes1	7.55e-51	-0.746686	0.078	0.295	1.37e-46
B cells-2	Sppl2a	1.03e-50	-0.562874	0.032	0.193	1.88e-46
B cells-2	Xist	1.19e-50	1.81238	0.403	0.138	2.17e-46
B cells-2	Hmg20b	2.71e-50	-0.524166	0.016	0.147	4.94e-46
B cells-2	Prkar1a	2.73e-50	-0.561795	0.045	0.225	4.97e-46
B cells-2	Ephb4	3.09e-50	-0.344391	0.004	0.104	5.62e-46
B cells-2	Adam10	3.52e-50	-0.518338	0.024	0.17	6.4e-46
B cells-2	Sult1a1	3.97e-50	-0.403359	0.005	0.107	7.22e-46
B cells-2	Ripply3	4.09e-50	-0.4214	0.007	0.115	7.43e-46
B cells-2	March5	4.15e-50	-0.498788	0.023	0.166	7.55e-46
B cells-2	Sash1	4.62e-50	-0.480545	0.006	0.11	8.4e-46
B cells-2	Cyp4b1	5.12e-50	-0.442489	0.006	0.108	9.31e-46
B cells-2	Notch1	6.7e-50	-0.578189	0.037	0.203	1.22e-45
B cells-2	Arl6ip5	7.25e-50	-0.523099	0.032	0.19	1.32e-45
B cells-2	Tmem109	9.59e-50	-0.380603	0.013	0.135	1.74e-45
B cells-2	Adgrl2	1.24e-49	-0.444055	0.01	0.125	2.25e-45
B cells-2	Psmd7	1.26e-49	-0.416877	0.019	0.154	2.28e-45
B cells-2	Clps	1.48e-49	-2.06262	0.007	0.111	2.7e-45
B cells-2	Clec2d	2.28e-49	-0.589614	0.051	0.236	4.15e-45
B cells-2	Hprt	3.26e-49	-0.482548	0.029	0.183	5.93e-45
B cells-2	Emp2	3.55e-49	-0.433658	0.008	0.115	6.46e-45
B cells-2	1810037I17Rik	3.59e-49	-0.493703	0.041	0.215	6.53e-45
B cells-2	Cox4i1	3.73e-49	-0.594584	0.073	0.288	6.79e-45
B cells-2	Nucb1	3.88e-49	-0.473856	0.019	0.154	7.05e-45
B cells-2	Unc50	5.38e-49	-0.439796	0.012	0.131	9.79e-45
B cells-2	Metap2	5.51e-49	-0.522129	0.037	0.202	1e-44
B cells-2	Psmc3	5.82e-49	-0.521796	0.027	0.176	1.06e-44
B cells-2	Pltp	8.62e-49	-0.668025	0.034	0.19	1.57e-44
B cells-2	Rps28	1.07e-48	0.615351	0.709	0.676	1.94e-44
B cells-2	Camk2n1	1.55e-48	-0.471963	0.009	0.118	2.82e-44
B cells-2	Acer2	1.69e-48	-0.463291	0.007	0.111	3.08e-44
B cells-2	Efna1	1.89e-48	-0.436915	0.009	0.117	3.43e-44
B cells-2	Sar1a	2.14e-48	-0.524451	0.017	0.146	3.89e-44
B cells-2	Akt1	2.34e-48	-0.446274	0.016	0.141	4.26e-44
B cells-2	Tspan15	2.4e-48	-0.37535	0.007	0.11	4.37e-44
B cells-2	Rpl12	2.52e-48	0.686254	0.688	0.585	4.57e-44
B cells-2	Sncg	2.72e-48	-0.483477	0.012	0.13	4.95e-44
B cells-2	H2-Aa	3.01e-48	0.790897	0.622	0.421	5.47e-44
B cells-2	Vat1	3.01e-48	-0.448948	0.017	0.144	5.48e-44
B cells-2	Psmb6	3.62e-48	-0.465011	0.019	0.15	6.59e-44
B cells-2	Luzp1	4.19e-48	-0.567498	0.023	0.161	7.62e-44
B cells-2	Pdcd6ip	5.99e-48	-0.450603	0.027	0.174	1.09e-43
B cells-2	Mtch1	6.78e-48	-0.51814	0.019	0.151	1.23e-43
B cells-2	Gstm1	8.63e-48	-0.581267	0.013	0.13	1.57e-43
B cells-2	Sox17	9.16e-48	-0.553616	0.01	0.121	1.67e-43
B cells-2	Crip1	9.38e-48	-0.682148	0.068	0.272	1.71e-43
B cells-2	Capns1	9.44e-48	-0.530758	0.025	0.169	1.72e-43
B cells-2	Dpysl2	1.05e-47	-0.487376	0.029	0.179	1.91e-43
B cells-2	Meis2	1.29e-47	-0.470415	0.009	0.115	2.34e-43
B cells-2	Rab18	1.29e-47	-0.506614	0.031	0.183	2.34e-43
B cells-2	Chst2	1.38e-47	-0.412144	0.006	0.104	2.51e-43
B cells-2	Caskin2	1.4e-47	-0.387996	0.006	0.107	2.55e-43
B cells-2	Trim47	1.66e-47	-0.424572	0.006	0.107	3.01e-43
B cells-2	F11r	1.79e-47	-0.379412	0.008	0.112	3.25e-43
B cells-2	Cracr2b	2.09e-47	-0.333049	0.008	0.112	3.79e-43
B cells-2	Ccnd1	2.46e-47	-0.588931	0.022	0.157	4.48e-43
B cells-2	Ywhae	2.78e-47	-0.532725	0.048	0.226	5.05e-43
B cells-2	Egr1	2.83e-47	-0.915398	0.182	0.437	5.14e-43
B cells-2	Rpl35a	4.84e-47	0.529336	0.74	0.726	8.81e-43
B cells-2	Tubb5	5e-47	-0.636669	0.058	0.248	9.09e-43
B cells-2	Zfp503	7.24e-47	-0.431901	0.008	0.111	1.32e-42
B cells-2	Degs1	7.84e-47	-0.420833	0.023	0.16	1.43e-42
B cells-2	Sec61g	8.17e-47	-0.577516	0.04	0.206	1.49e-42
B cells-2	Mafb	9.51e-47	-0.525223	0.006	0.105	1.73e-42
B cells-2	Yipf4	9.65e-47	-0.464505	0.024	0.161	1.75e-42
B cells-2	Arf5	1.07e-46	-0.530214	0.034	0.19	1.94e-42
B cells-2	Bsg	1.24e-46	-0.670796	0.041	0.206	2.26e-42
B cells-2	Slc25a4	1.67e-46	-0.584127	0.043	0.21	3.03e-42
B cells-2	S100a1	1.7e-46	-0.465489	0.011	0.122	3.08e-42
B cells-2	Abhd17a	1.8e-46	-0.557305	0.032	0.183	3.27e-42
B cells-2	Mtx2	2.65e-46	-0.368685	0.011	0.122	4.81e-42
B cells-2	Ehd4	2.68e-46	-0.751946	0.075	0.271	4.88e-42
B cells-2	Canx	3.14e-46	-0.579892	0.036	0.193	5.72e-42
B cells-2	Ctsb	3.41e-46	-0.579316	0.017	0.141	6.2e-42
B cells-2	Hecw2	3.55e-46	-0.407283	0.013	0.13	6.45e-42
B cells-2	Vamp3	3.81e-46	-0.439653	0.018	0.143	6.92e-42
B cells-2	Lima1	3.93e-46	-0.476892	0.009	0.115	7.16e-42
B cells-2	Inhbb	4.79e-46	-0.470655	0.006	0.101	8.71e-42
B cells-2	Ehd2	4.9e-46	-0.469369	0.015	0.134	8.92e-42
B cells-2	B4galt4	5.06e-46	-0.385032	0.009	0.115	9.21e-42
B cells-2	Emp1	5.17e-46	-0.499384	0.012	0.125	9.4e-42
B cells-2	Chchd2	6.55e-46	-0.514682	0.158	0.447	1.19e-41
B cells-2	Ywhaq	7.44e-46	-0.548784	0.047	0.219	1.35e-41
B cells-2	Syne1	8.88e-46	-0.497227	0.027	0.167	1.62e-41
B cells-2	Ppp1r10	9.21e-46	-0.511865	0.053	0.233	1.67e-41
B cells-2	Sec14l1	1.3e-45	-0.455768	0.021	0.15	2.36e-41
B cells-2	Rras	1.45e-45	-0.495753	0.029	0.174	2.64e-41
B cells-2	Mapk3	2.6e-45	-0.487665	0.029	0.173	4.74e-41
B cells-2	Serpinb6a	4.03e-45	-0.571807	0.022	0.153	7.34e-41
B cells-2	Myo1c	4.21e-45	-0.483695	0.025	0.163	7.66e-41
B cells-2	Bnip2	4.86e-45	-0.465023	0.041	0.202	8.84e-41
B cells-2	Pdia3	4.99e-45	-0.641993	0.043	0.206	9.07e-41
B cells-2	Spry4	4.99e-45	-0.372884	0.007	0.105	9.07e-41
B cells-2	Rpl17	6.23e-45	0.950453	0.571	0.441	1.13e-40
B cells-2	Mcc	6.27e-45	-0.420059	0.011	0.12	1.14e-40
B cells-2	Cox8a	7e-45	-0.512969	0.081	0.294	1.27e-40
B cells-2	Gnas	9.03e-45	-0.611124	0.156	0.429	1.64e-40
B cells-2	1700020I14Rik	1.02e-44	-0.444199	0.027	0.167	1.85e-40
B cells-2	Wasf2	1.07e-44	-0.553748	0.07	0.265	1.94e-40
B cells-2	Anapc11	1.31e-44	-0.458797	0.015	0.131	2.38e-40
B cells-2	Ly6a	1.56e-44	-0.982319	0.137	0.362	2.83e-40
B cells-2	Nsfl1c	1.88e-44	-0.429959	0.012	0.122	3.42e-40
B cells-2	Rab1a	1.89e-44	-0.50331	0.022	0.153	3.44e-40
B cells-2	Arap3	1.91e-44	-0.360251	0.01	0.114	3.47e-40
B cells-2	Ybx3	2.21e-44	-0.388203	0.022	0.153	4.02e-40
B cells-2	Xdh	2.56e-44	-0.443654	0.012	0.121	4.66e-40
B cells-2	Rps5	3.09e-44	0.57105	0.693	0.683	5.61e-40
B cells-2	Coa3	3.13e-44	-0.445289	0.014	0.128	5.69e-40
B cells-2	Uqcrq	3.33e-44	-0.501856	0.012	0.122	6.05e-40
B cells-2	Cds2	4.35e-44	-0.432549	0.018	0.14	7.91e-40
B cells-2	Skp1a	5.55e-44	-0.53762	0.016	0.134	1.01e-39
B cells-2	Csrp1	8.15e-44	-0.430575	0.015	0.131	1.48e-39
B cells-2	Rps10	1.04e-43	0.607551	0.671	0.695	1.9e-39
B cells-2	Ginm1	1.08e-43	-0.391654	0.017	0.137	1.96e-39
B cells-2	Cd9	1.26e-43	-0.649877	0.032	0.174	2.3e-39
B cells-2	Tcn2	1.32e-43	-0.405396	0.018	0.138	2.41e-39
B cells-2	Fam101b	1.47e-43	-0.786886	0.086	0.28	2.67e-39
B cells-2	Adprh	1.53e-43	-0.390118	0.013	0.122	2.78e-39
B cells-2	Pnp	1.64e-43	-0.477533	0.037	0.189	2.98e-39
B cells-2	Pdlim1	1.71e-43	-0.448104	0.016	0.131	3.12e-39
B cells-2	Robo4	1.75e-43	-0.370311	0.008	0.107	3.18e-39
B cells-2	Gm12216	1.9e-43	-0.58436	0.023	0.151	3.46e-39
B cells-2	Bub3	2.75e-43	-0.402955	0.018	0.137	5e-39
B cells-2	Nfe2l1	2.98e-43	-0.564726	0.049	0.213	5.41e-39
B cells-2	Mprip	3.19e-43	-0.509052	0.03	0.171	5.8e-39
B cells-2	Cflar	3.27e-43	-0.421567	0.022	0.15	5.95e-39
B cells-2	Rpl37	3.59e-43	0.641979	0.654	0.683	6.53e-39
B cells-2	Ndfip2	3.65e-43	-0.411081	0.021	0.146	6.63e-39
B cells-2	Kdelr2	4.86e-43	-0.489555	0.018	0.138	8.85e-39
B cells-2	Atp5j2	5.29e-43	-0.565786	0.028	0.166	9.63e-39
B cells-2	Tspo	5.82e-43	-0.569295	0.023	0.151	1.06e-38
B cells-2	Cox7c	5.84e-43	-0.594884	0.076	0.275	1.06e-38
B cells-2	Txnl1	6.53e-43	-0.467865	0.024	0.154	1.19e-38
B cells-2	Tmco1	6.76e-43	-0.476941	0.031	0.174	1.23e-38
B cells-2	6330403K07Rik	6.99e-43	-0.429027	0.013	0.121	1.27e-38
B cells-2	H2-K1	7.12e-43	-0.353903	0.242	0.627	1.29e-38
B cells-2	Plscr1	7.31e-43	-0.430668	0.015	0.127	1.33e-38
B cells-2	Trnau1ap	8.15e-43	-0.405972	0.012	0.12	1.48e-38
B cells-2	Dnm3	8.16e-43	-0.422469	0.009	0.107	1.48e-38
B cells-2	Arl1	8.32e-43	-0.404916	0.015	0.127	1.51e-38
B cells-2	Grasp	9.16e-43	-0.46109	0.021	0.146	1.67e-38
B cells-2	Ppic	9.7e-43	-0.347337	0.012	0.12	1.76e-38
B cells-2	Lix1l	1.06e-42	-0.389078	0.008	0.104	1.93e-38
B cells-2	Rpl19	1.17e-42	0.494704	0.743	0.758	2.12e-38
B cells-2	Rab5a	1.36e-42	-0.435705	0.016	0.13	2.47e-38
B cells-2	Hpcal1	1.37e-42	-0.398361	0.012	0.117	2.49e-38
B cells-2	Asah1	1.78e-42	-0.413408	0.014	0.124	3.24e-38
B cells-2	Nxf1	1.92e-42	-0.391036	0.016	0.13	3.49e-38
B cells-2	Gm13889	2e-42	-0.60163	0.01	0.111	3.63e-38
B cells-2	Fam65a	2.11e-42	-0.466579	0.019	0.14	3.83e-38
B cells-2	Dst	2.81e-42	-0.40702	0.01	0.111	5.12e-38
B cells-2	Mat2b	2.84e-42	-0.475339	0.025	0.154	5.17e-38
B cells-2	Irf2bpl	3.12e-42	-0.479284	0.03	0.169	5.68e-38
B cells-2	Sar1b	3.59e-42	-0.410249	0.01	0.111	6.52e-38
B cells-2	Il10rb	3.62e-42	-0.443038	0.033	0.177	6.59e-38
B cells-2	Trappc6b	4.75e-42	-0.42863	0.031	0.171	8.63e-38
B cells-2	Tapbp	5.44e-42	-0.502019	0.053	0.223	9.89e-38
B cells-2	2900026A02Rik	6.71e-42	-0.331685	0.008	0.104	1.22e-37
B cells-2	Sec13	6.92e-42	-0.383854	0.012	0.117	1.26e-37
B cells-2	Rapgef3	7.1e-42	-0.363881	0.008	0.102	1.29e-37
B cells-2	Plscr3	7.19e-42	-0.331433	0.009	0.105	1.31e-37
B cells-2	Camk1	7.75e-42	-0.29542	0.008	0.102	1.41e-37
B cells-2	Rsrp1	8.34e-42	-0.438366	0.053	0.225	1.52e-37
B cells-2	Ier2	8.75e-42	-0.62058	0.163	0.425	1.59e-37
B cells-2	Ppfibp1	9.04e-42	-0.457654	0.016	0.13	1.64e-37
B cells-2	Prdx4	1.16e-41	-0.451218	0.011	0.112	2.12e-37
B cells-2	Ost4	1.32e-41	-0.454826	0.036	0.184	2.4e-37
B cells-2	Slc29a1	1.45e-41	-0.423418	0.018	0.135	2.64e-37
B cells-2	Iigp1	1.51e-41	-0.662017	0.032	0.171	2.74e-37
B cells-2	Ddx17	1.53e-41	-0.441371	0.021	0.144	2.79e-37
B cells-2	Hnrnpa2b1	1.63e-41	-0.538268	0.111	0.341	2.96e-37
B cells-2	Tpm4	1.67e-41	-0.471105	0.06	0.238	3.04e-37
B cells-2	Actb	1.88e-41	0.715449	0.669	0.738	3.42e-37
B cells-2	Vps29	1.89e-41	-0.372836	0.013	0.12	3.43e-37
B cells-2	Rpn1	1.91e-41	-0.466097	0.018	0.134	3.47e-37
B cells-2	Sgms1	2.17e-41	-0.387565	0.04	0.192	3.95e-37
B cells-2	Nrp2	2.59e-41	-0.4321	0.014	0.121	4.72e-37
B cells-2	Atraid	2.72e-41	-0.467839	0.019	0.137	4.95e-37
B cells-2	Cmip	2.8e-41	-0.456895	0.053	0.222	5.09e-37
B cells-2	Marcks	2.8e-41	-0.646686	0.023	0.147	5.1e-37
B cells-2	Nid1	4.44e-41	-0.528154	0.016	0.127	8.08e-37
B cells-2	Fscn1	4.89e-41	-0.369416	0.008	0.101	8.89e-37
B cells-2	H3f3a	4.89e-41	0.838237	0.64	0.579	8.9e-37
B cells-2	Cnn3	5.17e-41	-0.452523	0.064	0.245	9.41e-37
B cells-2	Dad1	5.21e-41	-0.463144	0.031	0.17	9.47e-37
B cells-2	Uqcrb	5.46e-41	-0.45028	0.035	0.18	9.93e-37
B cells-2	Alyref	5.64e-41	-0.434004	0.033	0.174	1.02e-36
B cells-2	Polr2c	7.57e-41	-0.391768	0.015	0.125	1.38e-36
B cells-2	Svbp	9.72e-41	-0.420483	0.026	0.156	1.77e-36
B cells-2	Fam96b	1.06e-40	-0.392424	0.017	0.13	1.93e-36
B cells-2	Cyb5r3	1.12e-40	-0.454254	0.021	0.141	2.03e-36
B cells-2	Xiap	1.32e-40	-0.541341	0.048	0.206	2.4e-36
B cells-2	Eif4h	1.36e-40	-0.459783	0.023	0.147	2.48e-36
B cells-2	8430408G22Rik	1.38e-40	-0.619867	0.015	0.124	2.5e-36
B cells-2	Efnb1	1.65e-40	-0.508135	0.018	0.133	3e-36
B cells-2	Lamtor5	1.68e-40	-0.344683	0.013	0.117	3.05e-36
B cells-2	Smagp	1.94e-40	-0.429893	0.031	0.169	3.52e-36
B cells-2	Srsf2	2.06e-40	-0.424451	0.066	0.251	3.75e-36
B cells-2	Dnajc3	2.22e-40	-0.524801	0.027	0.157	4.03e-36
B cells-2	Ndufb2	2.26e-40	-0.360328	0.009	0.105	4.11e-36
B cells-2	Ackr3	2.36e-40	-0.413768	0.009	0.102	4.29e-36
B cells-2	Pnkd	2.9e-40	-0.353999	0.008	0.101	5.27e-36
B cells-2	Pdcd10	3.59e-40	-0.50202	0.056	0.226	6.54e-36
B cells-2	Gpr146	4.29e-40	-0.321967	0.013	0.118	7.8e-36
B cells-2	Calm1	5.13e-40	-0.559367	0.282	0.586	9.34e-36
B cells-2	Ndufs2	5.6e-40	-0.391127	0.018	0.133	1.02e-35
B cells-2	Smdt1	7.01e-40	-0.439287	0.024	0.148	1.28e-35
B cells-2	mt-Nd3	7.73e-40	-0.371644	0.058	0.233	1.41e-35
B cells-2	Anxa7	7.78e-40	-0.32092	0.015	0.122	1.41e-35
B cells-2	Dstn	9.07e-40	-0.546579	0.034	0.173	1.65e-35
B cells-2	Nptn	9.09e-40	-0.440766	0.022	0.143	1.65e-35
B cells-2	Hyal2	1.15e-39	-0.333475	0.009	0.101	2.09e-35
B cells-2	Fez2	1.39e-39	-0.428801	0.022	0.143	2.52e-35
B cells-2	Man2a1	1.42e-39	-0.512745	0.027	0.156	2.59e-35
B cells-2	Tmpo	1.78e-39	-0.451808	0.02	0.135	3.24e-35
B cells-2	Fas	1.79e-39	-0.41956	0.02	0.135	3.25e-35
B cells-2	Tmbim4	1.93e-39	-0.456609	0.026	0.153	3.5e-35
B cells-2	Ndufb6	2.04e-39	-0.3903	0.011	0.108	3.71e-35
B cells-2	Esyt2	2.19e-39	-0.423261	0.01	0.107	3.98e-35
B cells-2	Uqcr11	2.57e-39	-0.496962	0.022	0.143	4.68e-35
B cells-2	Ktn1	2.68e-39	-0.4957	0.074	0.258	4.88e-35
B cells-2	Lpar6	3.02e-39	-0.625567	0.027	0.154	5.49e-35
B cells-2	Mrpl20	3.05e-39	-0.405634	0.01	0.107	5.55e-35
B cells-2	Rheb	3.1e-39	-0.376853	0.032	0.169	5.65e-35
B cells-2	Dhrs3	3.48e-39	-0.362715	0.013	0.114	6.33e-35
B cells-2	Arpc1a	3.88e-39	-0.402129	0.024	0.147	7.06e-35
B cells-2	Card19	3.96e-39	-0.390639	0.01	0.105	7.21e-35
B cells-2	Ap2m1	4.23e-39	-0.368305	0.018	0.13	7.7e-35
B cells-2	Tmod3	4.33e-39	-0.508693	0.05	0.206	7.88e-35
B cells-2	Rbx1	4.92e-39	-0.425888	0.05	0.212	8.95e-35
B cells-2	Calm2	5.35e-39	-0.434441	0.123	0.359	9.73e-35
B cells-2	Sdf2	6.87e-39	-0.389559	0.017	0.127	1.25e-34
B cells-2	Strap	7.01e-39	-0.473229	0.021	0.138	1.27e-34
B cells-2	Lysmd2	7.04e-39	-0.28888	0.014	0.118	1.28e-34
B cells-2	Rps27l	7.77e-39	-0.55023	0.025	0.148	1.41e-34
B cells-2	Ctsd	8.6e-39	-0.414205	0.015	0.121	1.56e-34
B cells-2	Gimap5	9.41e-39	-0.432551	0.017	0.127	1.71e-34
B cells-2	Ppp1cb	1.07e-38	-0.423444	0.034	0.171	1.95e-34
B cells-2	Rpl38	1.23e-38	0.566042	0.657	0.656	2.24e-34
B cells-2	Efnb2	1.34e-38	-0.46999	0.021	0.137	2.43e-34
B cells-2	Kctd12	1.39e-38	-0.423846	0.05	0.209	2.52e-34
B cells-2	Cdc42bpb	1.56e-38	-0.314533	0.01	0.105	2.83e-34
B cells-2	Rbm7	1.95e-38	-0.424217	0.018	0.127	3.55e-34
B cells-2	Uqcrc1	1.98e-38	-0.386664	0.01	0.105	3.61e-34
B cells-2	Ndufb9	2.02e-38	-0.422139	0.021	0.137	3.67e-34
B cells-2	Pak1ip1	2.24e-38	-0.349433	0.032	0.167	4.08e-34
B cells-2	Vcp	2.81e-38	-0.465329	0.04	0.184	5.12e-34
B cells-2	Pgrmc1	2.89e-38	-0.434345	0.028	0.154	5.26e-34
B cells-2	Ppp2r1a	3.1e-38	-0.342128	0.021	0.135	5.64e-34
B cells-2	Plin2	3.85e-38	-0.357132	0.016	0.121	7e-34
B cells-2	Rtn3	4e-38	-0.404414	0.035	0.173	7.27e-34
B cells-2	Rab11b	4.58e-38	-0.44984	0.04	0.184	8.32e-34
B cells-2	Swi5	5.45e-38	-0.45435	0.027	0.153	9.92e-34
B cells-2	Eif4a3	6.55e-38	-0.458849	0.022	0.137	1.19e-33
B cells-2	Atp5l	7.17e-38	-0.48791	0.066	0.242	1.3e-33
B cells-2	Rala	7.51e-38	-0.430573	0.021	0.135	1.37e-33
B cells-2	Plekho1	7.84e-38	-0.388434	0.041	0.187	1.43e-33
B cells-2	Dnaja1	8.33e-38	-0.497742	0.2	0.486	1.52e-33
B cells-2	Phc2	8.82e-38	-0.415699	0.023	0.141	1.6e-33
B cells-2	Chtop	9.08e-38	-0.429329	0.025	0.147	1.65e-33
B cells-2	H2afz	9.56e-38	-0.479857	0.027	0.151	1.74e-33
B cells-2	Dpy30	1.07e-37	-0.337787	0.011	0.105	1.95e-33
B cells-2	Gja1	1.16e-37	-0.402396	0.01	0.102	2.11e-33
B cells-2	Sypl	1.2e-37	-0.387192	0.066	0.241	2.18e-33
B cells-2	4931406P16Rik	1.3e-37	-0.634058	0.076	0.251	2.37e-33
B cells-2	Kcmf1	1.49e-37	-0.38741	0.02	0.133	2.71e-33
B cells-2	Lrrc58	1.54e-37	-0.503156	0.041	0.183	2.8e-33
B cells-2	Sept7	1.66e-37	-0.54624	0.056	0.218	3.03e-33
B cells-2	St3gal6	2.13e-37	-0.339188	0.026	0.15	3.88e-33
B cells-2	Tnfaip2	2.22e-37	-0.329285	0.01	0.101	4.03e-33
B cells-2	Ivns1abp	2.3e-37	-0.467309	0.029	0.156	4.18e-33
B cells-2	Cd79a	2.43e-37	0.857362	0.516	0.318	4.42e-33
B cells-2	Ppp6c	2.7e-37	-0.423645	0.013	0.112	4.92e-33
B cells-2	Arhgef12	2.83e-37	-0.535242	0.044	0.187	5.14e-33
B cells-2	Ubl5	4.58e-37	-0.478958	0.021	0.134	8.32e-33
B cells-2	Tnfaip1	4.62e-37	-0.497515	0.03	0.156	8.41e-33
B cells-2	Cdc26	4.85e-37	-0.47895	0.021	0.134	8.83e-33
B cells-2	Tpd52l2	4.89e-37	-0.366449	0.016	0.121	8.89e-33
B cells-2	Ebna1bp2	4.92e-37	-0.385074	0.01	0.102	8.95e-33
B cells-2	Lamp2	5.14e-37	-0.426458	0.037	0.174	9.34e-33
B cells-2	Uba1	5.24e-37	-0.347106	0.013	0.111	9.53e-33
B cells-2	Rab5c	5.52e-37	-0.364126	0.019	0.13	1e-32
B cells-2	Pkp4	5.75e-37	-0.389045	0.019	0.128	1.05e-32
B cells-2	Scamp3	6.11e-37	-0.443117	0.019	0.127	1.11e-32
B cells-2	Mrpl17	6.74e-37	-0.354504	0.015	0.115	1.23e-32
B cells-2	Elf2	6.79e-37	-0.414348	0.037	0.173	1.23e-32
B cells-2	Ptbp1	7.54e-37	-0.378722	0.022	0.135	1.37e-32
B cells-2	Ralbp1	7.9e-37	-0.398086	0.047	0.197	1.44e-32
B cells-2	Rer1	7.91e-37	-0.381105	0.026	0.148	1.44e-32
B cells-2	Hdlbp	9.28e-37	-0.407038	0.021	0.134	1.69e-32
B cells-2	P4hb	9.31e-37	-0.528937	0.018	0.125	1.69e-32
B cells-2	Erp44	1.06e-36	-0.388264	0.024	0.141	1.94e-32
B cells-2	Psmb3	1.07e-36	-0.371865	0.015	0.115	1.94e-32
B cells-2	Psmc4	1.63e-36	-0.316727	0.012	0.107	2.97e-32
B cells-2	Hexa	1.78e-36	-0.320846	0.017	0.122	3.23e-32
B cells-2	Tmem140	1.93e-36	-0.297756	0.015	0.117	3.52e-32
B cells-2	Gnb1	1.95e-36	-0.47883	0.061	0.226	3.55e-32
B cells-2	Ctdsp2	2.23e-36	-0.371647	0.019	0.128	4.05e-32
B cells-2	Uqcrc2	2.27e-36	-0.368924	0.029	0.153	4.13e-32
B cells-2	Sptssa	2.47e-36	-0.395919	0.03	0.156	4.49e-32
B cells-2	Snrpb	2.63e-36	-0.422107	0.03	0.157	4.78e-32
B cells-2	Dctn3	2.83e-36	-0.395596	0.015	0.114	5.15e-32
B cells-2	Mlf2	2.91e-36	-0.28928	0.017	0.121	5.3e-32
B cells-2	Pcnp	3.5e-36	-0.43248	0.029	0.153	6.36e-32
B cells-2	Pdcd6	3.72e-36	-0.412999	0.025	0.143	6.77e-32
B cells-2	Cwc15	4.13e-36	-0.398182	0.033	0.163	7.52e-32
B cells-2	Prdx2	4.59e-36	-0.37425	0.018	0.122	8.35e-32
B cells-2	Nck1	4.69e-36	-0.449657	0.047	0.195	8.54e-32
B cells-2	Dync1h1	5.1e-36	-0.358596	0.022	0.135	9.28e-32
B cells-2	Ndufv2	5.55e-36	-0.361826	0.017	0.121	1.01e-31
B cells-2	Derl1	5.82e-36	-0.395486	0.017	0.121	1.06e-31
B cells-2	Psmc2	6.52e-36	-0.33742	0.016	0.117	1.19e-31
B cells-2	Vta1	6.54e-36	-0.341137	0.014	0.112	1.19e-31
B cells-2	Etfb	7.03e-36	-0.31341	0.014	0.111	1.28e-31
B cells-2	Gm16286	7.07e-36	-0.403386	0.021	0.131	1.29e-31
B cells-2	Strn3	8.85e-36	-0.396333	0.032	0.159	1.61e-31
B cells-2	Ift20	9.06e-36	-0.333392	0.015	0.115	1.65e-31
B cells-2	Chmp3	1.01e-35	-0.453482	0.034	0.163	1.83e-31
B cells-2	Trp53	1.02e-35	-0.401481	0.028	0.148	1.86e-31
B cells-2	Fam120a	1.03e-35	-0.359694	0.013	0.11	1.88e-31
B cells-2	BC031181	1.06e-35	-0.365016	0.019	0.127	1.93e-31
B cells-2	Ube2e3	1.08e-35	-0.346772	0.017	0.12	1.97e-31
B cells-2	Med28	1.13e-35	-0.372738	0.028	0.148	2.05e-31
B cells-2	Rbm22	1.15e-35	-0.496467	0.032	0.159	2.1e-31
B cells-2	Tmem88	1.17e-35	-0.401084	0.024	0.137	2.13e-31
B cells-2	Ets2	1.18e-35	-0.536035	0.036	0.167	2.14e-31
B cells-2	Ifnar2	1.21e-35	-0.421382	0.024	0.138	2.2e-31
B cells-2	Atp6v1e1	1.21e-35	-0.406492	0.031	0.156	2.21e-31
B cells-2	BC005537	1.22e-35	-0.457421	0.044	0.186	2.22e-31
B cells-2	Usp34	1.25e-35	-0.514348	0.045	0.187	2.27e-31
B cells-2	Cox5a	1.47e-35	-0.423044	0.048	0.196	2.68e-31
B cells-2	Heg1	1.59e-35	-0.394798	0.043	0.184	2.89e-31
B cells-2	0610012G03Rik	1.7e-35	-0.393893	0.013	0.107	3.09e-31
B cells-2	Klc1	1.9e-35	-0.325238	0.022	0.133	3.45e-31
B cells-2	Wapl	1.91e-35	-0.551076	0.044	0.183	3.47e-31
B cells-2	Psmd3	2.15e-35	-0.339027	0.015	0.112	3.9e-31
B cells-2	Stag1	2.18e-35	-0.488438	0.036	0.167	3.96e-31
B cells-2	Ndufb4	2.32e-35	-0.311402	0.013	0.108	4.21e-31
B cells-2	Rbck1	2.35e-35	-0.347176	0.016	0.117	4.27e-31
B cells-2	Ifi27	2.4e-35	-0.496387	0.025	0.14	4.36e-31
B cells-2	Polr2e	2.78e-35	-0.292028	0.018	0.121	5.05e-31
B cells-2	Os9	3e-35	-0.308571	0.016	0.117	5.46e-31
B cells-2	Lats2	3.33e-35	-0.414007	0.034	0.161	6.05e-31
B cells-2	Sntb2	3.45e-35	-0.39755	0.022	0.131	6.28e-31
B cells-2	Sep15	3.75e-35	-0.414606	0.063	0.228	6.82e-31
B cells-2	Rab2a	3.94e-35	-0.421905	0.046	0.19	7.16e-31
B cells-2	Lrrc8a	4.45e-35	-0.478298	0.034	0.161	8.1e-31
B cells-2	Bnip3l	4.55e-35	-0.405225	0.046	0.189	8.28e-31
B cells-2	Midn	4.79e-35	-0.356627	0.04	0.176	8.71e-31
B cells-2	Vdac1	5.35e-35	-0.303693	0.012	0.102	9.73e-31
B cells-2	Commd7	5.63e-35	-0.436258	0.016	0.115	1.02e-30
B cells-2	Polr2f	6.26e-35	-0.362266	0.011	0.101	1.14e-30
B cells-2	1110008F13Rik	6.31e-35	-0.358874	0.011	0.101	1.15e-30
B cells-2	Cr1l	6.36e-35	-0.39604	0.039	0.174	1.16e-30
B cells-2	Cox6b1	6.8e-35	-0.439288	0.035	0.164	1.24e-30
B cells-2	Nfia	7.1e-35	-0.457086	0.019	0.122	1.29e-30
B cells-2	Guk1	7.13e-35	-0.371329	0.013	0.107	1.3e-30
B cells-2	Raly	7.24e-35	-0.433891	0.035	0.164	1.32e-30
B cells-2	Ddrgk1	9.94e-35	-0.412794	0.027	0.144	1.81e-30
B cells-2	Nisch	1.13e-34	-0.385916	0.034	0.161	2.05e-30
B cells-2	Ndufs5	1.17e-34	-0.362761	0.026	0.143	2.13e-30
B cells-2	Zmynd11	1.18e-34	-0.3916	0.044	0.183	2.14e-30
B cells-2	Epb41l2	1.26e-34	-0.402114	0.018	0.121	2.29e-30
B cells-2	Ifngr1	1.44e-34	-0.378858	0.049	0.197	2.62e-30
B cells-2	Susd6	1.67e-34	-0.390154	0.05	0.197	3.04e-30
B cells-2	Tm2d2	1.67e-34	-0.336378	0.017	0.118	3.05e-30
B cells-2	Fxr1	1.71e-34	-0.50559	0.049	0.192	3.12e-30
B cells-2	Tceb2	1.84e-34	-0.4798	0.042	0.18	3.34e-30
B cells-2	Glrx3	1.85e-34	-0.364833	0.014	0.108	3.37e-30
B cells-2	Ndufc1	2.13e-34	-0.343863	0.017	0.118	3.88e-30
B cells-2	Lipa	2.15e-34	-0.420123	0.026	0.141	3.91e-30
B cells-2	Tm2d1	2.24e-34	-0.389518	0.019	0.122	4.07e-30
B cells-2	Nop10	2.34e-34	-0.496209	0.031	0.153	4.25e-30
B cells-2	Stip1	2.43e-34	-0.50745	0.026	0.14	4.42e-30
B cells-2	Etnk1	2.47e-34	-0.445873	0.058	0.213	4.49e-30
B cells-2	Rnf10	2.64e-34	-0.348176	0.028	0.146	4.8e-30
B cells-2	Rap1a	3.13e-34	-0.396722	0.052	0.203	5.7e-30
B cells-2	Atp5g1	3.14e-34	-0.453593	0.013	0.107	5.71e-30
B cells-2	Prkch	3.45e-34	-0.3563	0.018	0.118	6.28e-30
B cells-2	Mgat2	3.57e-34	-0.254822	0.015	0.112	6.5e-30
B cells-2	Sbds	3.77e-34	-0.37935	0.039	0.171	6.85e-30
B cells-2	Pcbp2	3.79e-34	-0.465548	0.092	0.281	6.9e-30
B cells-2	Dguok	3.81e-34	-0.402688	0.028	0.146	6.92e-30
B cells-2	Csnk2b	3.82e-34	-0.327142	0.016	0.115	6.94e-30
B cells-2	mt-Atp8	3.85e-34	-0.386272	0.067	0.231	7.01e-30
B cells-2	Smarce1	4.32e-34	-0.3972	0.025	0.137	7.86e-30
B cells-2	Cltb	4.72e-34	-0.398178	0.025	0.137	8.58e-30
B cells-2	Psma6	5.1e-34	-0.353881	0.016	0.114	9.27e-30
B cells-2	Klf9	5.11e-34	-0.644378	0.083	0.254	9.3e-30
B cells-2	Sorbs2	5.31e-34	-0.312973	0.012	0.102	9.65e-30
B cells-2	Stat3	6.36e-34	-0.409866	0.056	0.209	1.16e-29
B cells-2	Ghitm	6.47e-34	-0.348214	0.032	0.156	1.18e-29
B cells-2	Spop	6.95e-34	-0.426027	0.036	0.164	1.26e-29
B cells-2	Aars	7.26e-34	-0.345911	0.013	0.104	1.32e-29
B cells-2	Rsu1	7.51e-34	-0.380273	0.022	0.13	1.37e-29
B cells-2	Rps27a	7.67e-34	0.494712	0.686	0.695	1.39e-29
B cells-2	Itm2c	7.91e-34	-0.431498	0.014	0.107	1.44e-29
B cells-2	Thoc7	8.43e-34	-0.40707	0.024	0.134	1.53e-29
B cells-2	Cycs	9.53e-34	-0.410574	0.022	0.128	1.73e-29
B cells-2	Zfand5	1.08e-33	-0.416517	0.06	0.216	1.97e-29
B cells-2	Rpl13	1.09e-33	0.783909	0.571	0.561	1.99e-29
B cells-2	Ywhab	1.14e-33	-0.440857	0.056	0.207	2.07e-29
B cells-2	S100a10	1.22e-33	-0.498161	0.056	0.207	2.21e-29
B cells-2	Stk11	1.28e-33	-0.332433	0.017	0.115	2.32e-29
B cells-2	Ndufa7	1.28e-33	-0.43518	0.024	0.135	2.33e-29
B cells-2	Atp5g2	1.37e-33	-0.524978	0.082	0.258	2.5e-29
B cells-2	Glmp	1.46e-33	-0.35298	0.016	0.114	2.65e-29
B cells-2	Hras	1.68e-33	-0.286096	0.013	0.105	3.06e-29
B cells-2	Minos1	1.69e-33	-0.433869	0.018	0.118	3.07e-29
B cells-2	Trappc4	1.8e-33	-0.320825	0.019	0.121	3.27e-29
B cells-2	Ywhah	2.14e-33	-0.378083	0.04	0.173	3.9e-29
B cells-2	Ctbp1	2.38e-33	-0.426442	0.037	0.164	4.33e-29
B cells-2	Ranbp1	2.39e-33	-0.325532	0.025	0.138	4.34e-29
B cells-2	Ddx5	2.84e-33	0.50575	0.696	0.742	5.17e-29
B cells-2	Spred1	2.89e-33	-0.390775	0.015	0.108	5.25e-29
B cells-2	Fkbp4	3.14e-33	-0.409482	0.018	0.118	5.71e-29
B cells-2	Cd2ap	3.48e-33	-0.456527	0.06	0.212	6.34e-29
B cells-2	Ufm1	3.67e-33	-0.357397	0.012	0.101	6.68e-29
B cells-2	Nedd8	3.76e-33	-0.377088	0.025	0.135	6.83e-29
B cells-2	Zfp638	3.86e-33	-0.400597	0.034	0.157	7.03e-29
B cells-2	1810022K09Rik	4.17e-33	-0.456587	0.019	0.118	7.58e-29
B cells-2	Usp25	4.3e-33	-0.398509	0.028	0.143	7.83e-29
B cells-2	Prrc2b	4.56e-33	-0.405384	0.021	0.124	8.29e-29
B cells-2	Smim7	4.75e-33	-0.323585	0.017	0.115	8.64e-29
B cells-2	Psmd11	4.97e-33	-0.346377	0.044	0.182	9.03e-29
B cells-2	Eif5a	5.02e-33	-0.399042	0.035	0.161	9.13e-29
B cells-2	Cox6c	5.16e-33	-0.454909	0.067	0.229	9.39e-29
B cells-2	Xbp1	5.49e-33	-0.427281	0.015	0.11	9.98e-29
B cells-2	Kdelr1	5.54e-33	-0.357542	0.022	0.127	1.01e-28
B cells-2	S100a6	6.12e-33	-0.544602	0.019	0.12	1.11e-28
B cells-2	Pgam1	7.42e-33	-0.323716	0.015	0.11	1.35e-28
B cells-2	Smarcc2	7.64e-33	-0.390165	0.016	0.112	1.39e-28
B cells-2	Psma4	8.13e-33	-0.324573	0.022	0.127	1.48e-28
B cells-2	Crk	8.88e-33	-0.427671	0.031	0.15	1.61e-28
B cells-2	Psma5	9.34e-33	-0.311355	0.016	0.112	1.7e-28
B cells-2	Pdia6	9.5e-33	-0.51423	0.033	0.154	1.73e-28
B cells-2	Erbb2ip	9.75e-33	-0.456052	0.025	0.134	1.77e-28
B cells-2	Arpc3	9.76e-33	-0.415523	0.136	0.356	1.78e-28
B cells-2	Smim10l1	1.06e-32	-0.433705	0.031	0.148	1.93e-28
B cells-2	Pdcd5	1.15e-32	-0.307331	0.023	0.13	2.09e-28
B cells-2	Akr1a1	1.19e-32	-0.37438	0.035	0.16	2.17e-28
B cells-2	Epb41	1.3e-32	-0.465775	0.026	0.137	2.37e-28
B cells-2	Mgst1	1.36e-32	-0.389217	0.016	0.11	2.48e-28
B cells-2	Smim11	1.53e-32	-0.371467	0.021	0.124	2.78e-28
B cells-2	Eif4a1	1.62e-32	-0.407005	0.074	0.242	2.94e-28
B cells-2	Sqstm1	1.66e-32	-0.388158	0.023	0.13	3.03e-28
B cells-2	Il6st	1.71e-32	-0.549124	0.04	0.167	3.1e-28
B cells-2	Pea15a	1.81e-32	-0.326507	0.018	0.115	3.29e-28
B cells-2	Sh3glb1	1.94e-32	-0.471202	0.101	0.291	3.52e-28
B cells-2	Rock2	1.95e-32	-0.481561	0.062	0.215	3.54e-28
B cells-2	Sod1	2.11e-32	-0.36939	0.022	0.127	3.83e-28
B cells-2	Csnk1g2	2.34e-32	-0.349114	0.024	0.133	4.26e-28
B cells-2	Lmna	2.56e-32	-0.470898	0.024	0.131	4.65e-28
B cells-2	Tuba1b	2.7e-32	-0.495063	0.045	0.18	4.91e-28
B cells-2	Sec63	2.87e-32	-0.350622	0.019	0.12	5.22e-28
B cells-2	Cox6a1	3.51e-32	-0.446662	0.031	0.148	6.39e-28
B cells-2	Rab12	3.86e-32	-0.320846	0.028	0.141	7.02e-28
B cells-2	Slc3a2	3.96e-32	-0.439345	0.07	0.232	7.21e-28
B cells-2	Taf7	4.04e-32	-0.422609	0.046	0.182	7.35e-28
B cells-2	Cdipt	4.65e-32	-0.351125	0.021	0.124	8.46e-28
B cells-2	Tprgl	4.77e-32	-0.353449	0.046	0.183	8.67e-28
B cells-2	Tsen34	4.79e-32	-0.322683	0.021	0.124	8.72e-28
B cells-2	Psmd2	5.02e-32	-0.314176	0.015	0.107	9.12e-28
B cells-2	Rrp1	5.57e-32	-0.431581	0.027	0.138	1.01e-27
B cells-2	Rpl7	5.62e-32	0.559821	0.635	0.647	1.02e-27
B cells-2	Srpr	5.86e-32	-0.340951	0.034	0.154	1.07e-27
B cells-2	Fam96a	5.92e-32	-0.323568	0.015	0.105	1.08e-27
B cells-2	Dgkz	5.99e-32	-0.337136	0.022	0.127	1.09e-27
B cells-2	Atxn7l3b	6.01e-32	-0.397176	0.069	0.228	1.09e-27
B cells-2	Impdh1	6.45e-32	-0.283509	0.016	0.11	1.17e-27
B cells-2	Bri3	6.54e-32	-0.443279	0.072	0.235	1.19e-27
B cells-2	Krtcap2	6.55e-32	-0.454308	0.04	0.169	1.19e-27
B cells-2	Pdcl3	6.8e-32	-0.334406	0.021	0.122	1.24e-27
B cells-2	Akirin2	6.85e-32	-0.371306	0.022	0.125	1.25e-27
B cells-2	Parp14	7.25e-32	-0.396307	0.025	0.134	1.32e-27
B cells-2	Txndc9	9.28e-32	-0.357233	0.023	0.127	1.69e-27
B cells-2	Fcgrt	9.97e-32	-0.473784	0.036	0.157	1.81e-27
B cells-2	Zrsr2	1.02e-31	-0.541787	0.034	0.153	1.85e-27
B cells-2	Hexim1	1.05e-31	-0.451213	0.04	0.166	1.91e-27
B cells-2	Tsg101	2.11e-31	-0.337729	0.013	0.101	3.84e-27
B cells-2	Uqcc3	2.19e-31	-0.29069	0.019	0.117	3.98e-27
B cells-2	Tbcb	2.22e-31	-0.312123	0.013	0.101	4.04e-27
B cells-2	Klf3	2.3e-31	-0.438597	0.054	0.196	4.18e-27
B cells-2	Sdcbp	2.31e-31	-0.429711	0.048	0.184	4.2e-27
B cells-2	Nrbp1	2.32e-31	-0.389074	0.038	0.163	4.22e-27
B cells-2	Tmem14c	2.44e-31	-0.3152	0.02	0.12	4.43e-27
B cells-2	Lman1	2.45e-31	-0.423103	0.038	0.161	4.46e-27
B cells-2	Ski	2.45e-31	-0.356272	0.031	0.146	4.46e-27
B cells-2	Myo6	2.58e-31	-0.370481	0.022	0.124	4.69e-27
B cells-2	Dbi	2.64e-31	-0.412251	0.031	0.146	4.79e-27
B cells-2	Jmjd6	3.01e-31	-0.294923	0.018	0.112	5.48e-27
B cells-2	Chmp2a	3.38e-31	-0.320632	0.031	0.147	6.15e-27
B cells-2	Pnrc2	3.69e-31	-0.336084	0.022	0.124	6.71e-27
B cells-2	Myadm	3.71e-31	-0.511924	0.036	0.156	6.75e-27
B cells-2	mt-Nd4	3.86e-31	-0.330526	0.243	0.553	7.03e-27
B cells-2	Ccdc47	4.03e-31	-0.379021	0.025	0.131	7.32e-27
B cells-2	Spag9	4.1e-31	-0.412544	0.094	0.272	7.46e-27
B cells-2	Ssr3	4.12e-31	-0.417649	0.022	0.122	7.49e-27
B cells-2	Tm9sf3	4.15e-31	-0.349972	0.045	0.177	7.55e-27
B cells-2	Azi2	4.22e-31	-0.313939	0.017	0.111	7.67e-27
B cells-2	Bag3	4.65e-31	-0.427109	0.026	0.134	8.46e-27
B cells-2	Btbd1	5.22e-31	-0.334703	0.017	0.11	9.49e-27
B cells-2	Rexo2	5.85e-31	-0.365879	0.025	0.131	1.06e-26
B cells-2	Dnajb11	6.1e-31	-0.37124	0.025	0.13	1.11e-26
B cells-2	Denr	6.29e-31	-0.360192	0.027	0.135	1.14e-26
B cells-2	Bax	6.73e-31	-0.334703	0.042	0.171	1.22e-26
B cells-2	Snx3	7.03e-31	-0.358284	0.047	0.183	1.28e-26
B cells-2	Tmcc3	7.62e-31	-0.482024	0.04	0.163	1.39e-26
B cells-2	Gnai3	7.75e-31	-0.386496	0.028	0.138	1.41e-26
B cells-2	Ssb	7.99e-31	-0.395422	0.061	0.209	1.45e-26
B cells-2	mt-Nd4l	8.15e-31	-0.504371	0.092	0.268	1.48e-26
B cells-2	Rab14	8.69e-31	-0.369957	0.076	0.241	1.58e-26
B cells-2	Tanc1	8.75e-31	-0.312536	0.018	0.111	1.59e-26
B cells-2	Lims1	9.5e-31	-0.343189	0.032	0.148	1.73e-26
B cells-2	Spr	9.83e-31	-0.316421	0.018	0.111	1.79e-26
B cells-2	Ndufa1	1e-30	-0.273836	0.019	0.117	1.82e-26
B cells-2	Kat6a	1.02e-30	-0.470976	0.037	0.156	1.86e-26
B cells-2	Srp19	1.03e-30	-0.344993	0.023	0.125	1.87e-26
B cells-2	Dusp3	1.05e-30	-0.482715	0.049	0.182	1.92e-26
B cells-2	Leprot	1.1e-30	-0.304237	0.024	0.127	2.01e-26
B cells-2	Eif4e2	1.14e-30	-0.38913	0.017	0.11	2.07e-26
B cells-2	Hcfc1r1	1.25e-30	-0.277353	0.015	0.104	2.28e-26
B cells-2	Snrpc	1.34e-30	-0.355287	0.024	0.128	2.44e-26
B cells-2	Nfe2l2	1.39e-30	-0.364766	0.05	0.186	2.53e-26
B cells-2	Zfp36	1.5e-30	-0.515604	0.146	0.36	2.74e-26
B cells-2	Pcf11	1.55e-30	-0.4061	0.038	0.16	2.81e-26
B cells-2	Elavl1	1.66e-30	-0.378756	0.029	0.14	3.01e-26
B cells-2	Mum1	1.9e-30	-0.37089	0.023	0.124	3.45e-26
B cells-2	Prrc2a	1.92e-30	-0.337729	0.021	0.118	3.5e-26
B cells-2	Ubr2	2.07e-30	-0.355274	0.024	0.127	3.76e-26
B cells-2	Tmem33	2.1e-30	-0.303231	0.017	0.11	3.82e-26
B cells-2	Psmb7	2.26e-30	-0.321869	0.016	0.105	4.11e-26
B cells-2	Ndufa11	2.38e-30	-0.324744	0.017	0.11	4.32e-26
B cells-2	Mbd3	2.64e-30	-0.350032	0.015	0.104	4.8e-26
B cells-2	Arl8b	2.89e-30	-0.376707	0.015	0.104	5.26e-26
B cells-2	Ensa	3.06e-30	-0.333068	0.029	0.138	5.57e-26
B cells-2	Psmc6	3.12e-30	-0.334402	0.022	0.122	5.68e-26
B cells-2	Rad21	3.47e-30	-0.322837	0.018	0.111	6.31e-26
B cells-2	Ddost	3.62e-30	-0.409259	0.021	0.12	6.59e-26
B cells-2	N4bp2l2	3.72e-30	-0.405395	0.088	0.258	6.77e-26
B cells-2	Nufip2	4.02e-30	-0.424809	0.058	0.199	7.31e-26
B cells-2	Lsm8	4.14e-30	-0.328279	0.016	0.107	7.54e-26
B cells-2	Scarb2	4.19e-30	-0.389752	0.019	0.112	7.62e-26
B cells-2	Rcn2	4.53e-30	-0.259153	0.031	0.144	8.24e-26
B cells-2	Mcts1	5.07e-30	-0.359614	0.016	0.105	9.21e-26
B cells-2	Map7d1	5.31e-30	-0.318466	0.016	0.105	9.66e-26
B cells-2	Iscu	5.6e-30	-0.359217	0.023	0.124	1.02e-25
B cells-2	Prelid1	5.66e-30	-0.330855	0.02	0.115	1.03e-25
B cells-2	Eny2	5.88e-30	-0.368896	0.02	0.115	1.07e-25
B cells-2	Tomm22	6.02e-30	-0.31608	0.022	0.122	1.09e-25
B cells-2	Snapc5	6.13e-30	-0.276423	0.018	0.11	1.11e-25
B cells-2	Ddah2	6.91e-30	-0.316987	0.015	0.101	1.26e-25
B cells-2	Glo1	6.94e-30	-0.332889	0.026	0.131	1.26e-25
B cells-2	Ddb1	7.34e-30	-0.274372	0.015	0.102	1.33e-25
B cells-2	Max	7.62e-30	-0.400887	0.021	0.117	1.39e-25
B cells-2	Capn2	8.31e-30	-0.264404	0.019	0.112	1.51e-25
B cells-2	Ebf1	8.53e-30	0.71751	0.61	0.535	1.55e-25
B cells-2	Lman2	8.79e-30	-0.359017	0.024	0.125	1.6e-25
B cells-2	Yaf2	9.59e-30	-0.322579	0.022	0.12	1.74e-25
B cells-2	Araf	1.02e-29	-0.264623	0.015	0.101	1.86e-25
B cells-2	Snx6	1.11e-29	-0.294625	0.028	0.135	2.01e-25
B cells-2	Rbbp7	1.11e-29	-0.414005	0.025	0.128	2.02e-25
B cells-2	Wbp5	1.12e-29	-0.32164	0.062	0.21	2.03e-25
B cells-2	Cnih4	1.18e-29	-0.352751	0.018	0.11	2.14e-25
B cells-2	Oaz2	1.2e-29	-0.347557	0.021	0.118	2.19e-25
B cells-2	Fosl2	1.36e-29	-0.487252	0.022	0.12	2.47e-25
B cells-2	Numa1	1.39e-29	-0.395757	0.03	0.14	2.52e-25
B cells-2	Dnm2	1.48e-29	-0.352478	0.021	0.118	2.7e-25
B cells-2	Atp5e	1.51e-29	-0.402706	0.047	0.179	2.75e-25
B cells-2	Alkbh5	1.71e-29	-0.393044	0.035	0.151	3.1e-25
B cells-2	Zfp207	1.76e-29	-0.37406	0.024	0.125	3.21e-25
B cells-2	Ndufab1	1.79e-29	-0.319463	0.024	0.124	3.25e-25
B cells-2	2700094K13Rik	1.8e-29	-0.301754	0.017	0.107	3.27e-25
B cells-2	Pla2g16	1.85e-29	-0.363571	0.015	0.101	3.36e-25
B cells-2	Hipk1	1.89e-29	-0.344762	0.04	0.161	3.44e-25
B cells-2	Pebp1	2.04e-29	-0.304752	0.027	0.133	3.71e-25
B cells-2	Cfdp1	2.23e-29	-0.362827	0.039	0.16	4.05e-25
B cells-2	Tap2	2.32e-29	-0.346521	0.038	0.157	4.22e-25
B cells-2	Rnf7	2.34e-29	-0.356645	0.028	0.135	4.26e-25
B cells-2	Mbd2	2.59e-29	-0.355063	0.054	0.192	4.7e-25
B cells-2	Hnrnph1	2.63e-29	-0.406987	0.036	0.153	4.77e-25
B cells-2	H2-T23	2.89e-29	-0.329781	0.068	0.222	5.26e-25
B cells-2	Tle4	2.89e-29	-0.414289	0.091	0.258	5.26e-25
B cells-2	Pomp	2.93e-29	-0.403101	0.044	0.17	5.33e-25
B cells-2	Rasgrp3	2.99e-29	-0.353599	0.076	0.233	5.44e-25
B cells-2	Eif4g1	2.99e-29	-0.36987	0.032	0.143	5.44e-25
B cells-2	Tmed9	3.23e-29	-0.370425	0.049	0.18	5.87e-25
B cells-2	Nras	3.99e-29	-0.382307	0.028	0.134	7.26e-25
B cells-2	Myeov2	4.18e-29	-0.332917	0.017	0.107	7.59e-25
B cells-2	Ube2q1	4.58e-29	-0.388811	0.035	0.15	8.34e-25
B cells-2	Dcun1d5	4.6e-29	-0.379055	0.031	0.14	8.36e-25
B cells-2	Psmd14	4.8e-29	-0.284075	0.016	0.102	8.73e-25
B cells-2	Lamtor1	4.93e-29	-0.306836	0.017	0.107	8.96e-25
B cells-2	Sumo3	5.08e-29	-0.26384	0.024	0.124	9.23e-25
B cells-2	Mkl2	5.14e-29	-0.404807	0.029	0.134	9.34e-25
B cells-2	Bcap31	5.24e-29	-0.444032	0.055	0.192	9.53e-25
B cells-2	Pcmtd1	5.54e-29	-0.398951	0.061	0.203	1.01e-24
B cells-2	Map1lc3b	5.9e-29	-0.312023	0.061	0.206	1.07e-24
B cells-2	Rab8b	6.44e-29	-0.292761	0.017	0.105	1.17e-24
B cells-2	Hook3	6.72e-29	-0.377625	0.039	0.157	1.22e-24
B cells-2	Copb1	7.47e-29	-0.394595	0.031	0.138	1.36e-24
B cells-2	Mapk1	8.14e-29	-0.377456	0.028	0.133	1.48e-24
B cells-2	Tomm7	8.24e-29	-0.405341	0.066	0.215	1.5e-24
B cells-2	Ehmt1	9e-29	-0.359092	0.02	0.112	1.64e-24
B cells-2	Cmtm3	9.15e-29	-0.32385	0.016	0.102	1.66e-24
B cells-2	Rnf213	9.16e-29	-0.405808	0.025	0.125	1.67e-24
B cells-2	Hip1	9.32e-29	-0.347673	0.023	0.12	1.69e-24
B cells-2	Arcn1	1.02e-28	-0.340728	0.02	0.112	1.85e-24
B cells-2	Hsbp1	1.06e-28	-0.272141	0.022	0.12	1.92e-24
B cells-2	Paics	1.15e-28	-0.341763	0.02	0.112	2.09e-24
B cells-2	Rbm33	1.19e-28	-0.455011	0.03	0.137	2.16e-24
B cells-2	Sepw1	1.2e-28	-0.310699	0.06	0.205	2.19e-24
B cells-2	Timm17a	1.21e-28	-0.297898	0.019	0.11	2.21e-24
B cells-2	Ddx18	1.45e-28	-0.447055	0.054	0.187	2.63e-24
B cells-2	Rgl1	1.46e-28	-0.333213	0.026	0.127	2.65e-24
B cells-2	Stx7	1.53e-28	-0.308619	0.022	0.118	2.79e-24
B cells-2	Znrf1	1.71e-28	-0.322987	0.021	0.114	3.11e-24
B cells-2	Pitpnc1	1.77e-28	-0.384481	0.049	0.179	3.21e-24
B cells-2	Mtpn	1.97e-28	-0.340387	0.044	0.167	3.59e-24
B cells-2	Smad4	2.12e-28	-0.384397	0.04	0.157	3.86e-24
B cells-2	Myo10	2.31e-28	-0.350067	0.021	0.114	4.2e-24
B cells-2	Tubb2a	2.32e-28	-0.263276	0.028	0.133	4.22e-24
B cells-2	1810043H04Rik	2.51e-28	-0.331844	0.017	0.104	4.57e-24
B cells-2	Zbtb7a	2.56e-28	-0.317663	0.046	0.171	4.65e-24
B cells-2	Gpatch8	2.7e-28	-0.394173	0.039	0.156	4.91e-24
B cells-2	Tgfbr2	3.09e-28	-0.454605	0.044	0.166	5.62e-24
B cells-2	Dennd5a	3.58e-28	-0.315879	0.018	0.105	6.51e-24
B cells-2	Ncoa7	4.28e-28	-0.419975	0.051	0.18	7.79e-24
B cells-2	Mier1	4.36e-28	-0.417518	0.057	0.192	7.93e-24
B cells-2	Ssbp1	4.72e-28	-0.387832	0.022	0.117	8.58e-24
B cells-2	Aco2	5.15e-28	-0.317226	0.021	0.114	9.36e-24
B cells-2	Lrpap1	5.15e-28	-0.272613	0.019	0.108	9.37e-24
B cells-2	Pcm1	5.59e-28	-0.443122	0.05	0.177	1.02e-23
B cells-2	Ppt1	5.83e-28	-0.383668	0.022	0.115	1.06e-23
B cells-2	Egln1	6.34e-28	-0.316879	0.031	0.137	1.15e-23
B cells-2	Ralb	6.41e-28	-0.30224	0.018	0.107	1.17e-23
B cells-2	Rpl5	6.74e-28	0.661704	0.58	0.581	1.23e-23
B cells-2	Psmb4	7.16e-28	-0.319417	0.023	0.12	1.3e-23
B cells-2	Tagln2	7.6e-28	-0.336738	0.063	0.206	1.38e-23
B cells-2	Puf60	8.55e-28	-0.252759	0.02	0.111	1.56e-23
B cells-2	Etf1	9.09e-28	-0.357661	0.021	0.114	1.65e-23
B cells-2	Calcrl	9.84e-28	-0.362458	0.031	0.137	1.79e-23
B cells-2	Azin1	1.05e-27	-0.403483	0.019	0.108	1.91e-23
B cells-2	Rabac1	1.05e-27	-0.366471	0.073	0.225	1.92e-23
B cells-2	Mrfap1	1.13e-27	-0.272786	0.072	0.225	2.06e-23
B cells-2	Pitpnb	1.15e-27	-0.314378	0.017	0.102	2.1e-23
B cells-2	Utp11l	1.17e-27	-0.306257	0.025	0.122	2.13e-23
B cells-2	Zcchc17	1.19e-27	-0.361021	0.025	0.124	2.16e-23
B cells-2	Sat1	1.26e-27	-0.602723	0.097	0.261	2.29e-23
B cells-2	Ogdh	1.38e-27	-0.353005	0.023	0.118	2.51e-23
B cells-2	Slco3a1	1.48e-27	-0.356207	0.025	0.122	2.69e-23
B cells-2	Mlec	1.56e-27	-0.347794	0.023	0.118	2.83e-23
B cells-2	Tor1aip1	1.67e-27	-0.381628	0.07	0.215	3.04e-23
B cells-2	Pdia4	1.67e-27	-0.418754	0.028	0.13	3.04e-23
B cells-2	Hnrnpul1	1.79e-27	-0.364242	0.023	0.118	3.26e-23
B cells-2	Anapc5	1.92e-27	-0.363149	0.027	0.127	3.48e-23
B cells-2	Rpl34	1.93e-27	0.419788	0.7	0.722	3.52e-23
B cells-2	Ep400	1.95e-27	-0.407817	0.03	0.134	3.55e-23
B cells-2	Dynlrb1	2e-27	-0.400992	0.022	0.115	3.64e-23
B cells-2	Rpsa	2.07e-27	0.644476	0.576	0.611	3.77e-23
B cells-2	Mast4	2.22e-27	-0.446481	0.097	0.262	4.04e-23
B cells-2	R3hdm2	2.25e-27	-0.357102	0.032	0.138	4.08e-23
B cells-2	Tuba1a	2.27e-27	-0.361709	0.034	0.143	4.13e-23
B cells-2	Vamp8	2.27e-27	-0.27005	0.018	0.105	4.14e-23
B cells-2	Zc3h7a	2.28e-27	-0.320408	0.03	0.134	4.15e-23
B cells-2	Zcchc6	2.34e-27	-0.299614	0.052	0.182	4.25e-23
B cells-2	Tmed5	2.67e-27	-0.322752	0.071	0.219	4.85e-23
B cells-2	Ran	2.71e-27	-0.310255	0.04	0.157	4.94e-23
B cells-2	Ubxn4	2.9e-27	-0.451122	0.044	0.163	5.27e-23
B cells-2	Ddx42	3.4e-27	-0.420931	0.028	0.128	6.19e-23
B cells-2	Tmed7	3.75e-27	-0.343178	0.024	0.118	6.83e-23
B cells-2	Vezf1	3.82e-27	-0.326202	0.035	0.146	6.95e-23
B cells-2	Csnk1d	3.91e-27	-0.328133	0.019	0.108	7.11e-23
B cells-2	Utp3	4.82e-27	-0.412524	0.033	0.14	8.76e-23
B cells-2	Atp6v0e	5.04e-27	-0.34496	0.048	0.173	9.16e-23
B cells-2	Ube2l3	6.01e-27	-0.280431	0.031	0.137	1.09e-22
B cells-2	Zdhhc18	6.26e-27	-0.370016	0.035	0.144	1.14e-22
B cells-2	Klf4	6.4e-27	-0.595983	0.172	0.365	1.16e-22
B cells-2	Ms4a1	6.52e-27	0.84978	0.364	0.153	1.19e-22
B cells-2	Mgat1	6.69e-27	-0.253134	0.026	0.125	1.22e-22
B cells-2	Gapdh	7.2e-27	-0.354803	0.03	0.134	1.31e-22
B cells-2	Psma7	7.26e-27	-0.383429	0.053	0.183	1.32e-22
B cells-2	Usf2	7.55e-27	-0.397929	0.023	0.115	1.37e-22
B cells-2	Casp8	7.84e-27	-0.35488	0.021	0.111	1.43e-22
B cells-2	Rbm42	7.89e-27	-0.290153	0.02	0.11	1.44e-22
B cells-2	Chst15	8.1e-27	-0.386328	0.053	0.18	1.47e-22
B cells-2	Add1	8.45e-27	-0.292265	0.03	0.133	1.54e-22
B cells-2	Tial1	8.45e-27	-0.378804	0.021	0.11	1.54e-22
B cells-2	Cbx1	8.8e-27	-0.381258	0.04	0.154	1.6e-22
B cells-2	P4ha1	8.83e-27	-0.356442	0.037	0.148	1.61e-22
B cells-2	Bank1	1.02e-26	0.837506	0.329	0.122	1.86e-22
B cells-2	Igf1r	1.08e-26	-0.34381	0.018	0.104	1.97e-22
B cells-2	Ldha	1.2e-26	-0.340587	0.045	0.166	2.17e-22
B cells-2	Snrpd1	1.21e-26	-0.29229	0.022	0.114	2.21e-22
B cells-2	Ptpra	1.43e-26	-0.28302	0.04	0.154	2.6e-22
B cells-2	Pum2	1.44e-26	-0.400696	0.043	0.16	2.62e-22
B cells-2	Ube3a	1.45e-26	-0.394083	0.057	0.187	2.64e-22
B cells-2	Bag1	1.52e-26	-0.314313	0.022	0.112	2.77e-22
B cells-2	Ssr1	1.61e-26	-0.304563	0.025	0.12	2.93e-22
B cells-2	Ubn1	1.63e-26	-0.3122	0.048	0.17	2.96e-22
B cells-2	Snf8	1.81e-26	-0.301437	0.017	0.101	3.29e-22
B cells-2	Rassf3	1.93e-26	-0.359529	0.044	0.163	3.51e-22
B cells-2	Ahr	1.95e-26	-0.272034	0.021	0.11	3.54e-22
B cells-2	Lasp1	2.15e-26	-0.296809	0.022	0.114	3.9e-22
B cells-2	Polr2g	2.35e-26	-0.323138	0.018	0.102	4.28e-22
B cells-2	Ist1	2.37e-26	-0.38526	0.026	0.121	4.32e-22
B cells-2	Uqcr10	2.52e-26	-0.336284	0.026	0.122	4.59e-22
B cells-2	Cul1	2.55e-26	-0.350891	0.027	0.124	4.63e-22
B cells-2	Rab7	2.55e-26	-0.30542	0.035	0.144	4.64e-22
B cells-2	Acadl	2.71e-26	-0.368754	0.046	0.166	4.93e-22
B cells-2	Hif1a	2.77e-26	-0.255588	0.048	0.17	5.03e-22
B cells-2	Dock9	2.86e-26	-0.333402	0.024	0.117	5.2e-22
B cells-2	Lrrfip1	2.96e-26	-0.317855	0.04	0.153	5.37e-22
B cells-2	Zfp91	3.71e-26	-0.336821	0.052	0.177	6.74e-22
B cells-2	Dynlt3	3.85e-26	-0.287777	0.032	0.137	6.99e-22
B cells-2	Mrps24	3.86e-26	-0.312153	0.019	0.105	7.02e-22
B cells-2	Idh3b	3.88e-26	-0.321109	0.023	0.114	7.06e-22
B cells-2	Arih1	3.97e-26	-0.380506	0.037	0.146	7.21e-22
B cells-2	Tmx3	3.98e-26	-0.277301	0.022	0.112	7.24e-22
B cells-2	Tmem160	4.02e-26	-0.382705	0.023	0.114	7.32e-22
B cells-2	Helz2	4.12e-26	-0.31105	0.021	0.11	7.49e-22
B cells-2	Atp5b	4.3e-26	-0.257751	0.073	0.222	7.82e-22
B cells-2	Ilf2	4.58e-26	-0.377503	0.032	0.134	8.32e-22
B cells-2	Cldnd1	4.75e-26	-0.290327	0.019	0.104	8.63e-22
B cells-2	Taok1	4.78e-26	-0.31237	0.04	0.153	8.7e-22
B cells-2	Tacc1	4.99e-26	-0.380523	0.044	0.161	9.08e-22
B cells-2	Polr2m	5.37e-26	-0.323576	0.046	0.164	9.76e-22
B cells-2	Med30	5.71e-26	-0.335833	0.018	0.102	1.04e-21
B cells-2	Eif1b	6.02e-26	-0.339418	0.026	0.122	1.09e-21
B cells-2	Cdc42	6.17e-26	-0.285648	0.144	0.349	1.12e-21
B cells-2	Gtf2h5	6.84e-26	-0.30397	0.021	0.108	1.24e-21
B cells-2	Irak1	7.22e-26	-0.360066	0.026	0.121	1.31e-21
B cells-2	Galnt1	7.47e-26	-0.299707	0.046	0.166	1.36e-21
B cells-2	Mob1a	7.64e-26	-0.347043	0.032	0.134	1.39e-21
B cells-2	Akap8l	7.75e-26	-0.272813	0.021	0.108	1.41e-21
B cells-2	Med13l	8.23e-26	-0.418483	0.05	0.17	1.5e-21
B cells-2	Dusp6	9.11e-26	-0.366355	0.03	0.13	1.66e-21
B cells-2	Glul	9.42e-26	-0.530623	0.032	0.134	1.71e-21
B cells-2	Pcmt1	9.48e-26	-0.283042	0.024	0.117	1.72e-21
B cells-2	Edf1	1.06e-25	-0.290184	0.047	0.169	1.92e-21
B cells-2	Lifr	1.07e-25	-0.298396	0.018	0.101	1.94e-21
B cells-2	Tgoln1	1.14e-25	-0.293535	0.064	0.2	2.07e-21
B cells-2	Rpl13a	1.2e-25	0.592134	0.593	0.599	2.17e-21
B cells-2	Pbrm1	1.2e-25	-0.376454	0.069	0.207	2.17e-21
B cells-2	Sdha	1.2e-25	-0.272351	0.027	0.124	2.17e-21
B cells-2	Mrps21	1.24e-25	-0.30872	0.018	0.101	2.26e-21
B cells-2	Rps11	1.41e-25	0.575769	0.607	0.682	2.56e-21
B cells-2	Cdk9	1.7e-25	-0.30071	0.029	0.127	3.09e-21
B cells-2	Psmd4	1.72e-25	-0.319678	0.037	0.146	3.12e-21
B cells-2	Polr2k	1.73e-25	-0.311182	0.029	0.127	3.14e-21
B cells-2	Nedd9	1.86e-25	-0.426703	0.041	0.151	3.38e-21
B cells-2	Nhp2l1	1.9e-25	-0.289409	0.042	0.157	3.46e-21
B cells-2	Fam174a	2e-25	-0.274574	0.029	0.128	3.64e-21
B cells-2	Papola	2.02e-25	-0.339989	0.032	0.134	3.67e-21
B cells-2	Fcho2	2.09e-25	-0.323811	0.034	0.137	3.8e-21
B cells-2	Rab10	2.41e-25	-0.338713	0.038	0.146	4.38e-21
B cells-2	Aff1	2.51e-25	-0.379888	0.023	0.112	4.57e-21
B cells-2	Atp1a1	2.87e-25	-0.298619	0.032	0.133	5.22e-21
B cells-2	Elk4	3.14e-25	-0.320738	0.024	0.115	5.71e-21
B cells-2	Atp5d	3.21e-25	-0.370197	0.031	0.131	5.84e-21
B cells-2	Nmi	3.29e-25	-0.250184	0.019	0.104	5.98e-21
B cells-2	Wdr82	3.31e-25	-0.334742	0.019	0.102	6.02e-21
B cells-2	Thra	3.47e-25	-0.280809	0.019	0.102	6.31e-21
B cells-2	Atp6v1g1	3.5e-25	-0.28222	0.064	0.2	6.37e-21
B cells-2	Api5	3.54e-25	-0.290212	0.024	0.115	6.43e-21
B cells-2	Ube2e1	3.62e-25	-0.282261	0.019	0.104	6.58e-21
B cells-2	Osbpl9	3.75e-25	-0.310525	0.039	0.148	6.83e-21
B cells-2	Setd3	3.81e-25	-0.283721	0.022	0.111	6.93e-21
B cells-2	Tex261	3.86e-25	-0.270075	0.022	0.111	7.02e-21
B cells-2	Rps25	3.86e-25	0.595661	0.58	0.563	7.02e-21
B cells-2	Ube2h	3.94e-25	-0.399384	0.03	0.128	7.17e-21
B cells-2	Ahctf1	3.97e-25	-0.345932	0.029	0.125	7.21e-21
B cells-2	Ubqln1	4.01e-25	-0.324061	0.02	0.105	7.29e-21
B cells-2	Herc1	4.41e-25	-0.323602	0.051	0.171	8.02e-21
B cells-2	Magoh	4.59e-25	-0.355278	0.039	0.148	8.34e-21
B cells-2	Rps27	5.1e-25	1.25099	0.344	0.193	9.28e-21
B cells-2	Rpl26	5.72e-25	0.456075	0.657	0.674	1.04e-20
B cells-2	Cox17	6.2e-25	-0.273782	0.035	0.14	1.13e-20
B cells-2	Clta	6.33e-25	-0.302341	0.08	0.231	1.15e-20
B cells-2	Emc10	6.38e-25	-0.282995	0.026	0.12	1.16e-20
B cells-2	Rnps1	6.94e-25	-0.355438	0.027	0.121	1.26e-20
B cells-2	Smap1	6.96e-25	-0.398747	0.034	0.135	1.27e-20
B cells-2	Map4	7.49e-25	-0.297925	0.03	0.128	1.36e-20
B cells-2	Reep5	7.71e-25	-0.29552	0.021	0.107	1.4e-20
B cells-2	Lrp10	7.84e-25	-0.256933	0.025	0.117	1.43e-20
B cells-2	Hypk	8.32e-25	-0.349635	0.025	0.117	1.51e-20
B cells-2	Wbp11	8.47e-25	-0.350557	0.06	0.189	1.54e-20
B cells-2	Sdf4	8.82e-25	-0.272256	0.031	0.13	1.6e-20
B cells-2	Dazap1	8.89e-25	-0.307567	0.023	0.111	1.62e-20
B cells-2	Nars	9.06e-25	-0.321747	0.026	0.118	1.65e-20
B cells-2	Naa20	9.34e-25	-0.283252	0.03	0.128	1.7e-20
B cells-2	Spcs1	9.81e-25	-0.319964	0.026	0.118	1.78e-20
B cells-2	Gabarapl2	9.91e-25	-0.363797	0.057	0.184	1.8e-20
B cells-2	Mknk2	1.07e-24	-0.3591	0.032	0.131	1.94e-20
B cells-2	Maf1	1.11e-24	-0.30697	0.021	0.105	2.01e-20
B cells-2	Atxn2l	1.14e-24	-0.300711	0.026	0.12	2.08e-20
B cells-2	Ldb1	1.17e-24	-0.303553	0.021	0.105	2.12e-20
B cells-2	Emc2	1.22e-24	-0.319467	0.024	0.114	2.23e-20
B cells-2	Lsm14a	1.23e-24	-0.310173	0.033	0.134	2.24e-20
B cells-2	Copb2	1.26e-24	-0.324384	0.022	0.11	2.29e-20
B cells-2	Atp2a2	1.27e-24	-0.37325	0.029	0.124	2.31e-20
B cells-2	Impdh2	1.37e-24	-0.278908	0.021	0.105	2.5e-20
B cells-2	Zfand6	1.45e-24	-0.294476	0.024	0.114	2.64e-20
B cells-2	Cmtm6	1.54e-24	-0.272254	0.019	0.102	2.79e-20
B cells-2	Ndufs7	1.58e-24	-0.321622	0.019	0.102	2.86e-20
B cells-2	Arf1	1.73e-24	-0.28972	0.087	0.242	3.14e-20
B cells-2	Eid1	1.81e-24	-0.321533	0.043	0.154	3.29e-20
B cells-2	Mrps33	1.83e-24	-0.283317	0.024	0.114	3.33e-20
B cells-2	U2surp	1.84e-24	-0.400282	0.061	0.187	3.34e-20
B cells-2	Hadhb	1.87e-24	-0.285428	0.021	0.107	3.4e-20
B cells-2	Hspa5	1.89e-24	-0.335719	0.146	0.346	3.43e-20
B cells-2	Mpc1	1.91e-24	-0.289481	0.03	0.127	3.48e-20
B cells-2	Mkrn1	2.07e-24	-0.373331	0.022	0.108	3.77e-20
B cells-2	Smc1a	2.14e-24	-0.328445	0.049	0.166	3.89e-20
B cells-2	Rad23b	2.22e-24	-0.281603	0.025	0.115	4.04e-20
B cells-2	Spns2	2.24e-24	-0.303189	0.027	0.12	4.07e-20
B cells-2	Tiprl	2.57e-24	-0.285159	0.02	0.102	4.67e-20
B cells-2	Ube2j2	2.57e-24	-0.295889	0.021	0.105	4.68e-20
B cells-2	Larp1	2.58e-24	-0.362064	0.024	0.111	4.69e-20
B cells-2	H3f3b	2.68e-24	-0.271709	0.378	0.725	4.88e-20
B cells-2	Ppib	2.8e-24	-0.361905	0.084	0.233	5.1e-20
B cells-2	Actl6a	2.9e-24	-0.313908	0.026	0.118	5.28e-20
B cells-2	Fam3c	2.92e-24	-0.39313	0.044	0.154	5.31e-20
B cells-2	Psmb8	3.07e-24	-0.332322	0.061	0.192	5.59e-20
B cells-2	Tardbp	3.09e-24	-0.398629	0.022	0.108	5.63e-20
B cells-2	Btg1	3.27e-24	0.448727	0.766	0.758	5.94e-20
B cells-2	Flii	3.44e-24	-0.298276	0.023	0.11	6.26e-20
B cells-2	Hnrnpab	3.88e-24	-0.406971	0.045	0.157	7.05e-20
B cells-2	Tubb4b	3.89e-24	-0.295035	0.041	0.15	7.07e-20
B cells-2	Zcrb1	3.9e-24	-0.318021	0.031	0.128	7.1e-20
B cells-2	Eif3d	3.95e-24	-0.283669	0.022	0.107	7.18e-20
B cells-2	Svil	4.6e-24	-0.298938	0.025	0.115	8.37e-20
B cells-2	Atp5a1	4.83e-24	-0.269429	0.037	0.141	8.79e-20
B cells-2	Rab6a	5.98e-24	-0.260393	0.034	0.135	1.09e-19
B cells-2	Fam117b	6.53e-24	-0.291137	0.038	0.143	1.19e-19
B cells-2	Morf4l2	6.66e-24	-0.414005	0.026	0.117	1.21e-19
B cells-2	Golgb1	6.79e-24	-0.353449	0.045	0.156	1.24e-19
B cells-2	Polr1d	7.02e-24	-0.320575	0.042	0.151	1.28e-19
B cells-2	Srp14	7.5e-24	-0.326026	0.052	0.171	1.36e-19
B cells-2	Rps17	7.79e-24	-0.346193	0.194	0.414	1.42e-19
B cells-2	Sugt1	8.11e-24	-0.35153	0.035	0.135	1.47e-19
B cells-2	Pcbd2	8.33e-24	-0.339264	0.02	0.101	1.51e-19
B cells-2	Wsb1	8.34e-24	-0.310637	0.043	0.153	1.52e-19
B cells-2	Ostf1	8.51e-24	-0.322934	0.081	0.226	1.55e-19
B cells-2	Bccip	8.75e-24	-0.282144	0.032	0.13	1.59e-19
B cells-2	Mff	8.83e-24	-0.274933	0.029	0.124	1.61e-19
B cells-2	Ndufa12	9e-24	-0.279044	0.023	0.11	1.64e-19
B cells-2	Zranb2	9.02e-24	-0.391392	0.028	0.12	1.64e-19
B cells-2	Zeb1	9.16e-24	-0.31629	0.041	0.148	1.67e-19
B cells-2	Ccni	9.32e-24	-0.286143	0.034	0.133	1.7e-19
B cells-2	Entpd1	9.82e-24	-0.284441	0.023	0.108	1.79e-19
B cells-2	Sars	1.21e-23	-0.296701	0.027	0.118	2.2e-19
B cells-2	Serinc3	1.27e-23	-0.362626	0.201	0.421	2.31e-19
B cells-2	Ilk	1.33e-23	-0.275654	0.034	0.133	2.42e-19
B cells-2	Park7	1.4e-23	-0.330294	0.033	0.131	2.55e-19
B cells-2	Setd5	1.4e-23	-0.291918	0.032	0.128	2.55e-19
B cells-2	Vdac2	1.48e-23	-0.257014	0.052	0.171	2.69e-19
B cells-2	Nek7	1.58e-23	-0.291491	0.032	0.128	2.88e-19
B cells-2	Ube2k	1.62e-23	-0.313023	0.039	0.143	2.94e-19
B cells-2	Dnttip2	1.65e-23	-0.35134	0.04	0.144	3e-19
B cells-2	Hectd1	1.99e-23	-0.35042	0.041	0.147	3.61e-19
B cells-2	H2-Eb1	2.16e-23	0.589694	0.531	0.389	3.92e-19
B cells-2	Luc7l	2.38e-23	-0.262104	0.022	0.107	4.33e-19
B cells-2	Rnf130	2.52e-23	-0.270565	0.053	0.171	4.58e-19
B cells-2	Klhl5	2.65e-23	-0.258451	0.021	0.102	4.82e-19
B cells-2	C1d	2.73e-23	-0.270789	0.02	0.101	4.96e-19
B cells-2	Prpf6	2.77e-23	-0.312143	0.023	0.108	5.03e-19
B cells-2	Ngfrap1	2.88e-23	-0.288629	0.02	0.101	5.24e-19
B cells-2	Tmbim6	2.92e-23	-0.356329	0.08	0.222	5.32e-19
B cells-2	U2af1	2.93e-23	-0.32192	0.035	0.135	5.33e-19
B cells-2	Ep300	2.95e-23	-0.313094	0.04	0.144	5.37e-19
B cells-2	Fkbp5	3.29e-23	-0.257279	0.02	0.101	5.98e-19
B cells-2	Prpf8	3.29e-23	-0.276083	0.022	0.105	5.99e-19
B cells-2	Hadha	3.53e-23	-0.284594	0.026	0.114	6.42e-19
B cells-2	Tma7	3.72e-23	-0.374496	0.051	0.166	6.77e-19
B cells-2	Nfat5	3.95e-23	-0.268342	0.053	0.171	7.19e-19
B cells-2	Col4a3bp	4.01e-23	-0.328807	0.024	0.11	7.3e-19
B cells-2	Samd9l	4.22e-23	-0.26376	0.063	0.19	7.67e-19
B cells-2	Rapgef4	4.31e-23	-0.359044	0.044	0.151	7.83e-19
B cells-2	Psmb2	4.31e-23	-0.256594	0.027	0.117	7.84e-19
B cells-2	Cd79b	4.96e-23	1.02677	0.298	0.13	9.03e-19
B cells-2	Cltc	5.17e-23	-0.323772	0.058	0.179	9.39e-19
B cells-2	Sp1	5.47e-23	-0.329618	0.033	0.128	9.95e-19
B cells-2	Rpl37a	5.94e-23	0.365836	0.699	0.798	1.08e-18
B cells-2	Tsc22d4	6.09e-23	-0.372297	0.079	0.216	1.11e-18
B cells-2	Psmg4	6.22e-23	-0.294354	0.021	0.101	1.13e-18
B cells-2	Tbca	6.41e-23	-0.341736	0.06	0.184	1.17e-18
B cells-2	Pqbp1	6.45e-23	-0.336015	0.021	0.102	1.17e-18
B cells-2	Baz1b	6.54e-23	-0.389161	0.037	0.135	1.19e-18
B cells-2	Tspan13	7.09e-23	-0.305659	0.052	0.169	1.29e-18
B cells-2	Nudcd3	7.39e-23	-0.287848	0.044	0.151	1.34e-18
B cells-2	Peak1	7.67e-23	-0.259337	0.034	0.131	1.4e-18
B cells-2	Smek2	9.35e-23	-0.326203	0.043	0.148	1.7e-18
B cells-2	Eif1a	9.46e-23	-0.308892	0.03	0.122	1.72e-18
B cells-2	Nudt4	1.12e-22	-0.346836	0.029	0.12	2.04e-18
B cells-2	Prpf40a	1.13e-22	-0.303573	0.041	0.146	2.06e-18
B cells-2	Fam50a	1.2e-22	-0.306489	0.022	0.104	2.18e-18
B cells-2	Tcea1	1.2e-22	-0.3315	0.039	0.14	2.19e-18
B cells-2	H2afv	1.21e-22	-0.280299	0.031	0.124	2.2e-18
B cells-2	Pdap1	1.29e-22	-0.340889	0.043	0.147	2.35e-18
B cells-2	Emc3	1.45e-22	-0.304772	0.029	0.12	2.63e-18
B cells-2	Huwe1	1.59e-22	-0.310809	0.039	0.141	2.88e-18
B cells-2	Psma1	1.75e-22	-0.282851	0.026	0.114	3.18e-18
B cells-2	Smarca2	1.79e-22	-0.280517	0.044	0.15	3.25e-18
B cells-2	Synj2bp	1.81e-22	-0.256567	0.021	0.101	3.3e-18
B cells-2	Psma2	1.83e-22	-0.2669	0.044	0.151	3.33e-18
B cells-2	Cd164	2.01e-22	-0.336138	0.026	0.112	3.65e-18
B cells-2	Ube2r2	2.08e-22	-0.262109	0.031	0.124	3.79e-18
B cells-2	Itsn2	2.1e-22	-0.324712	0.043	0.147	3.81e-18
B cells-2	Exosc3	2.17e-22	-0.344197	0.022	0.104	3.94e-18
B cells-2	Spcs2	2.19e-22	-0.320069	0.039	0.141	3.98e-18
B cells-2	Fam76b	2.2e-22	-0.372425	0.025	0.11	3.99e-18
B cells-2	Sec31a	2.31e-22	-0.308875	0.024	0.108	4.21e-18
B cells-2	Smc3	2.47e-22	-0.349483	0.037	0.134	4.49e-18
B cells-2	Btg2	2.47e-22	-0.543795	0.281	0.491	4.5e-18
B cells-2	Rnf115	2.69e-22	-0.309316	0.025	0.11	4.89e-18
B cells-2	Tnrc6a	2.86e-22	-0.302608	0.064	0.187	5.2e-18
B cells-2	Usp7	2.95e-22	-0.293635	0.039	0.14	5.37e-18
B cells-2	Slc25a3	2.99e-22	-0.265728	0.124	0.297	5.44e-18
B cells-2	Smndc1	3.08e-22	-0.37817	0.046	0.153	5.59e-18
B cells-2	Bbip1	3.51e-22	-0.357009	0.027	0.114	6.39e-18
B cells-2	Arhgdia	3.58e-22	-0.251999	0.054	0.171	6.5e-18
B cells-2	Lsm3	3.7e-22	-0.366186	0.024	0.107	6.72e-18
B cells-2	Kansl1	3.8e-22	-0.322797	0.058	0.176	6.91e-18
B cells-2	Gdpd3	4.48e-22	-0.490034	0.128	0.291	8.14e-18
B cells-2	Pten	4.7e-22	-0.335573	0.088	0.229	8.56e-18
B cells-2	Ptges3	4.87e-22	-0.308159	0.071	0.202	8.86e-18
B cells-2	Arl4a	5.35e-22	-0.361433	0.031	0.121	9.73e-18
B cells-2	Man1a2	5.54e-22	-0.390119	0.041	0.141	1.01e-17
B cells-2	Srsf1	5.75e-22	-0.293605	0.022	0.102	1.05e-17
B cells-2	Ptpn12	6.57e-22	-0.268221	0.022	0.101	1.19e-17
B cells-2	Gtpbp2	7e-22	-0.296727	0.022	0.101	1.27e-17
B cells-2	Itga6	7.13e-22	-0.382184	0.063	0.182	1.3e-17
B cells-2	Snrnp27	7.21e-22	-0.290797	0.031	0.121	1.31e-17
B cells-2	Ppp2ca	7.66e-22	-0.27004	0.055	0.17	1.39e-17
B cells-2	Nfic	7.72e-22	-0.332022	0.039	0.138	1.4e-17
B cells-2	Sap30l	7.89e-22	-0.305473	0.022	0.102	1.43e-17
B cells-2	Pura	8.85e-22	-0.292061	0.074	0.205	1.61e-17
B cells-2	Ostc	1.23e-21	-0.293508	0.029	0.117	2.24e-17
B cells-2	Dnajc8	1.32e-21	-0.340753	0.065	0.187	2.4e-17
B cells-2	Pfdn2	1.42e-21	-0.289405	0.035	0.13	2.58e-17
B cells-2	Plec	1.49e-21	-0.276584	0.03	0.12	2.71e-17
B cells-2	2310036O22Rik	1.52e-21	-0.266552	0.04	0.141	2.77e-17
B cells-2	Atp2b1	1.63e-21	-0.264596	0.069	0.196	2.96e-17
B cells-2	Rrbp1	1.7e-21	-0.303496	0.079	0.213	3.09e-17
B cells-2	Tmem128	1.71e-21	-0.281605	0.026	0.11	3.12e-17
B cells-2	Copa	1.73e-21	-0.264067	0.024	0.105	3.14e-17
B cells-2	Ywhaz	1.74e-21	-0.286861	0.121	0.287	3.16e-17
B cells-2	Gls	1.85e-21	-0.277162	0.061	0.18	3.36e-17
B cells-2	Lgals8	1.86e-21	-0.277354	0.036	0.131	3.38e-17
B cells-2	1110038F14Rik	2.02e-21	-0.28271	0.027	0.112	3.68e-17
B cells-2	Cisd2	2.17e-21	-0.352478	0.038	0.135	3.95e-17
B cells-2	Dnajc21	2.21e-21	-0.386595	0.037	0.133	4.02e-17
B cells-2	Aldoa	2.38e-21	-0.270641	0.054	0.169	4.33e-17
B cells-2	Gatad1	2.42e-21	-0.2504	0.025	0.107	4.4e-17
B cells-2	Ppp4r2	2.43e-21	-0.353237	0.038	0.135	4.42e-17
B cells-2	Kdm1a	2.62e-21	-0.334058	0.03	0.118	4.76e-17
B cells-2	Calu	2.91e-21	-0.302908	0.025	0.108	5.29e-17
B cells-2	Skap2	2.95e-21	-0.273075	0.026	0.11	5.36e-17
B cells-2	Gatad2a	3.22e-21	-0.289895	0.038	0.134	5.86e-17
B cells-2	Celf1	3.6e-21	-0.318	0.048	0.154	6.54e-17
B cells-2	Rps6kb1	4.16e-21	-0.28333	0.03	0.118	7.57e-17
B cells-2	Cbl	4.36e-21	-0.311821	0.025	0.107	7.92e-17
B cells-2	Sfr1	4.39e-21	-0.306201	0.062	0.182	7.99e-17
B cells-2	Baz2b	4.55e-21	-0.280171	0.073	0.2	8.28e-17
B cells-2	Snrnp48	4.6e-21	-0.279615	0.025	0.107	8.36e-17
B cells-2	Ube2b	5.06e-21	-0.305602	0.063	0.183	9.2e-17
B cells-2	Fyn	5.3e-21	-0.323703	0.039	0.135	9.64e-17
B cells-2	Rnf167	5.48e-21	-0.258497	0.025	0.107	9.96e-17
B cells-2	Myo18a	6e-21	-0.275555	0.029	0.115	1.09e-16
B cells-2	Aamp	6.17e-21	-0.290389	0.026	0.108	1.12e-16
B cells-2	Cebpz	6.67e-21	-0.39671	0.066	0.184	1.21e-16
B cells-2	Ier3ip1	6.95e-21	-0.252254	0.032	0.122	1.26e-16
B cells-2	Nfkbiz	7.51e-21	-0.394422	0.05	0.157	1.37e-16
B cells-2	Nbeal1	7.65e-21	-0.329925	0.059	0.171	1.39e-16
B cells-2	Ctcf	7.99e-21	-0.290879	0.097	0.239	1.45e-16
B cells-2	Pqlc1	8.12e-21	-0.269429	0.023	0.101	1.48e-16
B cells-2	Hspa9	9.47e-21	-0.266975	0.035	0.127	1.72e-16
B cells-2	Clk4	9.51e-21	-0.362805	0.037	0.131	1.73e-16
B cells-2	Ankrd12	9.89e-21	-0.313834	0.099	0.242	1.8e-16
B cells-2	Rps8	1.05e-20	0.309533	0.751	0.801	1.9e-16
B cells-2	Ociad1	1.17e-20	-0.251452	0.029	0.115	2.13e-16
B cells-2	Rsl1d1	1.17e-20	-0.255268	0.028	0.112	2.13e-16
B cells-2	Wtap	1.27e-20	-0.290251	0.027	0.11	2.31e-16
B cells-2	Ssu72	1.44e-20	-0.252446	0.037	0.131	2.62e-16
B cells-2	Cbfa2t3	1.45e-20	-0.384664	0.038	0.131	2.64e-16
B cells-2	Ndufb11	1.53e-20	-0.282181	0.047	0.151	2.79e-16
B cells-2	Magt1	1.67e-20	-0.276205	0.028	0.112	3.05e-16
B cells-2	Rb1	1.72e-20	-0.33143	0.032	0.12	3.13e-16
B cells-2	Imp3	1.75e-20	-0.256922	0.034	0.125	3.18e-16
B cells-2	Iws1	1.84e-20	-0.307019	0.036	0.128	3.34e-16
B cells-2	Zfp292	1.86e-20	-0.357332	0.076	0.2	3.37e-16
B cells-2	Vgll4	1.96e-20	-0.284377	0.054	0.163	3.57e-16
B cells-2	Chd8	1.96e-20	-0.25183	0.028	0.112	3.57e-16
B cells-2	Crebbp	2.37e-20	-0.315943	0.064	0.18	4.31e-16
B cells-2	Pik3r1	2.56e-20	-0.331812	0.035	0.125	4.66e-16
B cells-2	Ccdc59	2.63e-20	-0.307122	0.04	0.135	4.79e-16
B cells-2	Selt	2.88e-20	-0.261853	0.04	0.135	5.23e-16
B cells-2	Hnrnpm	2.96e-20	-0.295671	0.089	0.226	5.38e-16
B cells-2	Gtf2a2	3.14e-20	-0.271699	0.025	0.104	5.7e-16
B cells-2	Chd1	3.2e-20	-0.391643	0.048	0.15	5.82e-16
B cells-2	Cct3	3.54e-20	-0.315291	0.031	0.117	6.44e-16
B cells-2	Brd1	3.59e-20	-0.293345	0.071	0.19	6.52e-16
B cells-2	Ik	3.59e-20	-0.257081	0.028	0.111	6.53e-16
B cells-2	Ccser2	4.31e-20	-0.323303	0.036	0.127	7.83e-16
B cells-2	Fli1	4.33e-20	-0.281119	0.079	0.207	7.88e-16
B cells-2	Ppp2r5a	4.73e-20	-0.300646	0.041	0.138	8.61e-16
B cells-2	Tnks2	6.57e-20	-0.325089	0.034	0.121	1.2e-15
B cells-2	Slk	7e-20	-0.293034	0.037	0.128	1.27e-15
B cells-2	Tmf1	7.27e-20	-0.298398	0.038	0.131	1.32e-15
B cells-2	Gm20594	8.15e-20	-0.332596	0.066	0.183	1.48e-15
B cells-2	Pik3ca	8.4e-20	-0.291962	0.036	0.127	1.53e-15
B cells-2	Oat	9.4e-20	-0.305537	0.024	0.101	1.71e-15
B cells-2	Exoc5	9.76e-20	-0.32521	0.027	0.107	1.77e-15
B cells-2	Rbm6	9.99e-20	-0.261987	0.031	0.117	1.82e-15
B cells-2	Suz12	1.01e-19	-0.377854	0.04	0.133	1.83e-15
B cells-2	St3gal1	1.04e-19	-0.266567	0.031	0.117	1.9e-15
B cells-2	Ugcg	1.07e-19	-0.323444	0.037	0.127	1.94e-15
B cells-2	Akap12	1.17e-19	-0.326239	0.028	0.11	2.12e-15
B cells-2	Tram1	1.27e-19	-0.285207	0.028	0.11	2.32e-15
B cells-2	Cdc40	1.3e-19	-0.35972	0.041	0.135	2.36e-15
B cells-2	Zdhhc20	1.31e-19	-0.297602	0.03	0.114	2.38e-15
B cells-2	Ncoa3	1.38e-19	-0.263339	0.026	0.105	2.52e-15
B cells-2	Srsf10	1.52e-19	-0.300414	0.062	0.174	2.76e-15
B cells-2	Trib1	1.52e-19	-0.276942	0.024	0.101	2.77e-15
B cells-2	B2m	1.58e-19	-0.265826	0.3	0.591	2.88e-15
B cells-2	Qrich1	1.59e-19	-0.273887	0.029	0.112	2.89e-15
B cells-2	Rplp2	1.77e-19	0.880464	0.425	0.352	3.21e-15
B cells-2	Tbrg1	1.94e-19	-0.342805	0.044	0.141	3.53e-15
B cells-2	Ppp2r2a	2.02e-19	-0.349815	0.039	0.13	3.67e-15
B cells-2	Cstb	2.03e-19	-0.358467	0.025	0.102	3.69e-15
B cells-2	Mkln1	2.16e-19	-0.28694	0.047	0.146	3.93e-15
B cells-2	Phf20l1	2.18e-19	-0.376693	0.049	0.148	3.97e-15
B cells-2	Caprin1	2.38e-19	-0.296661	0.036	0.125	4.33e-15
B cells-2	Hmgb1	3.08e-19	-0.261576	0.083	0.213	5.59e-15
B cells-2	Tox4	3.6e-19	-0.284598	0.041	0.134	6.54e-15
B cells-2	Kmt2d	3.79e-19	-0.263375	0.028	0.108	6.88e-15
B cells-2	Sec61b	3.82e-19	-0.266981	0.039	0.131	6.94e-15
B cells-2	Ap2b1	3.99e-19	-0.341108	0.056	0.16	7.25e-15
B cells-2	Gigyf1	4.35e-19	-0.276883	0.029	0.11	7.91e-15
B cells-2	Syncrip	4.62e-19	-0.317401	0.039	0.13	8.41e-15
B cells-2	Frg1	4.8e-19	-0.292386	0.044	0.138	8.73e-15
B cells-2	Ndufa13	4.88e-19	-0.303402	0.032	0.117	8.87e-15
B cells-2	Setd2	5.61e-19	-0.304378	0.043	0.138	1.02e-14
B cells-2	Ppp1r12a	5.76e-19	-0.311563	0.041	0.133	1.05e-14
B cells-2	Mob4	7.48e-19	-0.251231	0.04	0.133	1.36e-14
B cells-2	Cggbp1	7.49e-19	-0.309129	0.051	0.151	1.36e-14
B cells-2	Prkd2	7.78e-19	-0.264962	0.029	0.11	1.41e-14
B cells-2	Fam76a	8.89e-19	-0.255814	0.041	0.134	1.62e-14
B cells-2	Csnk2a1	9.03e-19	-0.262717	0.049	0.148	1.64e-14
B cells-2	Trip12	1.02e-18	-0.274586	0.033	0.117	1.85e-14
B cells-2	Fam133b	1.07e-18	-0.328803	0.073	0.189	1.94e-14
B cells-2	Calr	1.07e-18	-0.306528	0.082	0.21	1.95e-14
B cells-2	Supt5	1.09e-18	-0.308906	0.029	0.108	1.99e-14
B cells-2	Eapp	1.13e-18	-0.258355	0.044	0.138	2.05e-14
B cells-2	Orai1	1.17e-18	-0.271775	0.029	0.108	2.13e-14
B cells-2	Trp53i11	1.97e-18	-0.252027	0.036	0.122	3.58e-14
B cells-2	Mga	2.39e-18	-0.302657	0.045	0.138	4.35e-14
B cells-2	Pan3	2.48e-18	-0.323449	0.04	0.13	4.51e-14
B cells-2	Sp3	3.22e-18	-0.275221	0.028	0.105	5.86e-14
B cells-2	Gsk3b	3.94e-18	-0.272221	0.076	0.193	7.17e-14
B cells-2	Rnf187	4.48e-18	-0.268261	0.027	0.104	8.15e-14
B cells-2	Glg1	4.57e-18	-0.284258	0.044	0.137	8.32e-14
B cells-2	Creb1	4.73e-18	-0.286652	0.032	0.112	8.61e-14
B cells-2	Dhx9	5.19e-18	-0.277767	0.063	0.17	9.44e-14
B cells-2	Atp5c1	5.4e-18	-0.254703	0.052	0.153	9.82e-14
B cells-2	Tmem50a	5.46e-18	-0.291652	0.056	0.16	9.93e-14
B cells-2	B230219D22Rik	5.86e-18	-0.294231	0.065	0.173	1.07e-13
B cells-2	Arglu1	5.91e-18	-0.258597	0.071	0.186	1.07e-13
B cells-2	2021-09-11	6.16e-18	-0.26927	0.032	0.114	1.12e-13
B cells-2	Bag5	6.44e-18	-0.250585	0.032	0.114	1.17e-13
B cells-2	Pkn2	6.91e-18	-0.26342	0.062	0.169	1.26e-13
B cells-2	Dnajc1	8.29e-18	-0.27087	0.038	0.125	1.51e-13
B cells-2	Lmo4	8.32e-18	-0.277169	0.034	0.117	1.51e-13
B cells-2	Rhob	8.83e-18	-0.313054	0.128	0.277	1.61e-13
B cells-2	Dhx36	9.32e-18	-0.302447	0.066	0.173	1.7e-13
B cells-2	Numb	9.38e-18	-0.253567	0.034	0.117	1.71e-13
B cells-2	Ahsa1	1.01e-17	-0.298035	0.03	0.108	1.83e-13
B cells-2	BC028528	1.03e-17	-0.279375	0.049	0.144	1.87e-13
B cells-2	Pafah1b1	1.03e-17	-0.319974	0.092	0.219	1.88e-13
B cells-2	Angel2	1.03e-17	-0.257394	0.043	0.133	1.88e-13
B cells-2	Tomm20	1.07e-17	-0.277924	0.056	0.159	1.94e-13
B cells-2	Rbm28	1.18e-17	-0.292534	0.044	0.135	2.15e-13
B cells-2	Eif3c	1.33e-17	-0.276406	0.068	0.177	2.42e-13
B cells-2	Supt20	1.4e-17	-0.283883	0.03	0.108	2.55e-13
B cells-2	Rc3h1	1.62e-17	-0.286155	0.042	0.13	2.95e-13
B cells-2	Srpk1	1.67e-17	-0.278111	0.043	0.133	3.04e-13
B cells-2	Mllt10	2.02e-17	-0.254646	0.043	0.133	3.67e-13
B cells-2	Aimp1	2.07e-17	-0.268719	0.057	0.157	3.77e-13
B cells-2	Rps3	2.34e-17	0.39393	0.627	0.686	4.26e-13
B cells-2	Eml4	2.36e-17	-0.386687	0.068	0.176	4.29e-13
B cells-2	Chmp4b	2.55e-17	-0.313548	0.031	0.11	4.63e-13
B cells-2	Cbx5	2.57e-17	-0.253251	0.029	0.105	4.68e-13
B cells-2	Cript	2.77e-17	-0.285234	0.036	0.118	5.03e-13
B cells-2	Atp6v1d	2.92e-17	-0.252639	0.031	0.108	5.31e-13
B cells-2	Zbtb20	3.08e-17	-0.312431	0.107	0.241	5.59e-13
B cells-2	Mia3	3.99e-17	-0.290995	0.035	0.115	7.26e-13
B cells-2	Gtpbp4	4.94e-17	-0.299031	0.036	0.117	8.98e-13
B cells-2	Efr3a	6.78e-17	-0.273588	0.031	0.108	1.23e-12
B cells-2	Senp6	6.97e-17	-0.320406	0.074	0.184	1.27e-12
B cells-2	Hmbox1	7.16e-17	-0.26923	0.034	0.112	1.3e-12
B cells-2	Zfp652	7.73e-17	-0.282869	0.039	0.122	1.41e-12
B cells-2	Brd7	8.9e-17	-0.265056	0.033	0.111	1.62e-12
B cells-2	Hnrnpr	9.06e-17	-0.253551	0.047	0.138	1.65e-12
B cells-2	Fgfr1op2	9.44e-17	-0.279205	0.028	0.101	1.72e-12
B cells-2	Nsd1	1e-16	-0.28715	0.048	0.138	1.82e-12
B cells-2	Rps13	1.22e-16	0.375578	0.653	0.7	2.22e-12
B cells-2	Brd8	1.28e-16	-0.281941	0.038	0.12	2.34e-12
B cells-2	Yy1	1.5e-16	-0.351801	0.058	0.156	2.73e-12
B cells-2	Traf5	1.51e-16	-0.268458	0.032	0.11	2.74e-12
B cells-2	Atp1b3	1.58e-16	-0.263419	0.054	0.15	2.88e-12
B cells-2	Myo1e	1.69e-16	-0.34605	0.03	0.104	3.08e-12
B cells-2	Manf	1.86e-16	-0.360778	0.034	0.112	3.37e-12
B cells-2	Birc6	1.9e-16	-0.276176	0.054	0.148	3.46e-12
B cells-2	Tpm1	2.17e-16	-0.324501	0.045	0.133	3.94e-12
B cells-2	Cast	2.22e-16	-0.273699	0.037	0.118	4.05e-12
B cells-2	Zbtb4	2.39e-16	-0.273744	0.046	0.134	4.35e-12
B cells-2	BC005624	2.75e-16	-0.266632	0.05	0.141	4.99e-12
B cells-2	Thoc2	3.02e-16	-0.264686	0.058	0.156	5.5e-12
B cells-2	Xaf1	3.06e-16	-0.283397	0.029	0.102	5.56e-12
B cells-2	Cir1	4.88e-16	-0.26934	0.032	0.107	8.88e-12
B cells-2	Gadd45g	5.11e-16	-0.461816	0.034	0.11	9.29e-12
B cells-2	Stk38	5.71e-16	-0.31862	0.041	0.124	1.04e-11
B cells-2	Wbp4	6.07e-16	-0.268351	0.05	0.14	1.1e-11
B cells-2	Rps27rt	6.71e-16	1.0725	0.299	0.195	1.22e-11
B cells-2	Prr13	7.12e-16	-0.279784	0.039	0.12	1.3e-11
B cells-2	Nipbl	9.21e-16	-0.303473	0.08	0.189	1.67e-11
B cells-2	Ubtf	9.65e-16	-0.325486	0.033	0.108	1.75e-11
B cells-2	Hp1bp3	1.03e-15	-0.253684	0.036	0.114	1.87e-11
B cells-2	Rpl31	1.03e-15	-0.291747	0.155	0.311	1.87e-11
B cells-2	Rb1cc1	1.08e-15	-0.291804	0.066	0.166	1.96e-11
B cells-2	Sft2d1	1.08e-15	-0.258218	0.03	0.102	1.97e-11
B cells-2	Trpm7	1.13e-15	-0.268148	0.032	0.107	2.05e-11
B cells-2	Srp9	1.2e-15	-0.309269	0.054	0.147	2.18e-11
B cells-2	Herc2	1.37e-15	-0.256037	0.047	0.134	2.49e-11
B cells-2	Gm26825	1.43e-15	-0.287399	0.048	0.135	2.61e-11
B cells-2	Brd4	1.69e-15	-0.254026	0.062	0.159	3.07e-11
B cells-2	Zfp148	1.77e-15	-0.320452	0.041	0.121	3.22e-11
B cells-2	Kmt2c	1.85e-15	-0.278399	0.054	0.144	3.36e-11
B cells-2	Akap9	1.91e-15	-0.256475	0.066	0.166	3.48e-11
B cells-2	Acbd3	2.08e-15	-0.260306	0.035	0.111	3.79e-11
B cells-2	Tnrc6c	2.12e-15	-0.257503	0.083	0.193	3.85e-11
B cells-2	Ccar1	3.21e-15	-0.253581	0.044	0.127	5.85e-11
B cells-2	Nrd1	3.28e-15	-0.293213	0.032	0.105	5.96e-11
B cells-2	Cetn2	4.12e-15	-0.261589	0.043	0.124	7.49e-11
B cells-2	Elmsan1	4.71e-15	-0.286361	0.049	0.134	8.57e-11
B cells-2	Rsbn1l	4.78e-15	-0.275157	0.082	0.19	8.69e-11
B cells-2	Arid5b	6.42e-15	-0.266035	0.071	0.171	1.17e-10
B cells-2	Med13	9.07e-15	-0.255519	0.043	0.124	1.65e-10
B cells-2	Mef2c	9.31e-15	0.629246	0.517	0.46	1.69e-10
B cells-2	Cnot1	1.25e-14	-0.283734	0.032	0.102	2.27e-10
B cells-2	Sarnp	1.6e-14	-0.306185	0.043	0.121	2.91e-10
B cells-2	Rpl18a	1.68e-14	0.3315	0.633	0.742	3.05e-10
B cells-2	Ly6d	1.76e-14	0.575737	0.427	0.293	3.2e-10
B cells-2	H2-Ab1	2.57e-14	0.52334	0.472	0.366	4.67e-10
B cells-2	Trib2	2.66e-14	-0.317848	0.081	0.184	4.84e-10
B cells-2	Ddx46	4e-14	-0.312752	0.051	0.134	7.27e-10
B cells-2	Cul3	4.34e-14	-0.273464	0.04	0.115	7.89e-10
B cells-2	Taf15	4.61e-14	-0.269988	0.033	0.102	8.38e-10
B cells-2	Tkt	5.15e-14	-0.250894	0.034	0.104	9.37e-10
B cells-2	Ddx6	6.06e-14	-0.268047	0.113	0.232	1.1e-09
B cells-2	Zmat2	6.47e-14	-0.272368	0.048	0.128	1.18e-09
B cells-2	Eef1d	7.53e-14	-0.251986	0.091	0.202	1.37e-09
B cells-2	Acap2	7.67e-14	-0.266524	0.04	0.114	1.39e-09
B cells-2	Tmsb4x	9.68e-14	0.282457	0.676	0.873	1.76e-09
B cells-2	Fip1l1	1.08e-13	-0.258305	0.041	0.117	1.96e-09
B cells-2	Arid1a	1.37e-13	-0.250251	0.099	0.209	2.49e-09
B cells-2	Bmyc	1.58e-13	-0.255783	0.043	0.12	2.88e-09
B cells-2	Appl1	1.81e-13	-0.308959	0.052	0.133	3.29e-09
B cells-2	Rpl10	2.6e-13	-0.252864	0.035	0.105	4.74e-09
B cells-2	Wac	2.96e-13	-0.257199	0.074	0.17	5.37e-09
B cells-2	Pik3c2a	3.75e-13	-0.295934	0.06	0.146	6.82e-09
B cells-2	Ctage5	4.52e-13	-0.26398	0.046	0.122	8.22e-09
B cells-2	Vim	4.61e-13	-0.443756	0.082	0.182	8.38e-09
B cells-2	Pum1	6.02e-13	-0.254456	0.069	0.16	1.09e-08
B cells-2	Chordc1	8.23e-13	-0.28733	0.036	0.104	1.5e-08
B cells-2	Naa15	1.01e-12	-0.290353	0.063	0.148	1.83e-08
B cells-2	Mphosph10	1.19e-12	-0.286173	0.047	0.121	2.17e-08
B cells-2	Rpl32	3.55e-12	0.472508	0.53	0.624	6.46e-08
B cells-2	Rbm26	4.05e-12	-0.262261	0.04	0.108	7.36e-08
B cells-2	Sms	4.05e-12	-0.288819	0.044	0.114	7.36e-08
B cells-2	4932438A13Rik	4.51e-12	-0.280396	0.056	0.134	8.21e-08
B cells-2	Diaph2	4.97e-12	-0.256517	0.038	0.104	9.04e-08
B cells-2	Rpl4	5.93e-12	0.649389	0.418	0.372	1.08e-07
B cells-2	Gnb2l1	6.18e-12	0.517814	0.5	0.539	1.12e-07
B cells-2	Foxp1	1.75e-11	0.634969	0.381	0.293	3.17e-07
B cells-2	Hspe1	1.77e-11	-0.268557	0.163	0.293	3.21e-07
B cells-2	Atf3	1.92e-11	-0.391026	0.085	0.176	3.48e-07
B cells-2	Eef2	3.27e-11	0.709378	0.416	0.409	5.94e-07
B cells-2	Socs3	3.39e-11	-0.354659	0.079	0.167	6.17e-07
B cells-2	Smarca5	4.12e-11	-0.284376	0.107	0.206	7.49e-07
B cells-2	Gm43603	4.24e-11	0.715959	0.163	0.066	7.72e-07
B cells-2	Apbb1ip	4.8e-11	-0.336393	0.056	0.13	8.73e-07
B cells-2	Fos	5.27e-11	-0.318264	0.368	0.523	9.58e-07
B cells-2	Dusp5	1.1e-10	-0.299027	0.048	0.115	1.99e-06
B cells-2	Fcmr	2.2e-10	0.655156	0.211	0.108	3.99e-06
B cells-2	Fosb	2.92e-10	-0.312816	0.198	0.326	5.32e-06
B cells-2	Hspa1b	3.46e-10	1.17904	0.401	0.373	6.3e-06
B cells-2	Arap2	3.58e-10	-0.268122	0.079	0.161	6.5e-06
B cells-2	Ralgps2	4.7e-10	0.5131	0.251	0.14	8.55e-06
B cells-2	Irf8	6.68e-10	0.844371	0.166	0.079	1.21e-05
B cells-2	H2-DMb2	1.02e-09	0.765219	0.16	0.073	1.85e-05
B cells-2	Cd69	1.02e-09	0.752711	0.241	0.147	1.85e-05
B cells-2	Rps14	1.35e-09	0.258882	0.646	0.769	2.46e-05
B cells-2	Zeb2	1.46e-09	-0.368114	0.049	0.111	2.65e-05
B cells-2	Gem	1.48e-09	0.911855	0.117	0.042	2.7e-05
B cells-2	Ccr7	3.37e-09	0.945498	0.169	0.088	6.12e-05
B cells-2	Rpl8	5.81e-09	0.389239	0.535	0.622	0.000105749
B cells-2	Rpl3	6.41e-09	0.464644	0.491	0.546	0.000116625
B cells-2	Ctss	6.46e-09	0.712007	0.146	0.066	0.000117559
B cells-2	H2-Ob	1.24e-08	0.59356	0.168	0.084	0.00022639
B cells-2	H2-Q7	1.42e-08	0.288007	0.121	0.231	0.000258737
B cells-2	Cd83	1.43e-08	0.65693	0.264	0.174	0.000260787
B cells-2	Serp1	1.5e-08	0.773459	0.204	0.122	0.000273576
B cells-2	Nr4a2	1.64e-08	-0.285843	0.047	0.105	0.000298042
B cells-2	Rps18	3.4e-08	0.393573	0.513	0.559	0.000619075
B cells-2	Stk17b	4.01e-08	0.43884	0.42	0.344	0.000728535
B cells-2	Apoe	6.66e-07	-0.402244	0.081	0.146	0.0121102
B cells-2	Rplp0	7.7e-07	1.01963	0.288	0.261	0.0140121
B cells-2	Rpl36a	8.29e-07	0.418516	0.474	0.524	0.0150715
B cells-2	Gpr183	9.19e-07	0.404326	0.269	0.183	0.0167105
B cells-2	Rps15	9.95e-07	0.332968	0.522	0.589	0.0180991
B cells-2	Dusp2	1.11e-06	0.86014	0.209	0.144	0.0202503
B cells-2	Cd37	1.26e-06	0.619823	0.17	0.101	0.0229513
B cells-2	Cd72	1.64e-06	0.580312	0.124	0.062	0.0297485
Macrophages,M1	Rps27rt	4.4e-32	-1.05195	0.069	0.655	8e-28
Macrophages,M1	Rps27	1.12e-28	-0.887984	0.138	0.703	2.03e-24
Macrophages,M1	mt-Co3	5.56e-25	-0.759814	0.328	0.845	1.01e-20
Macrophages,M1	Rps2	3.32e-24	-0.7778	0.238	0.875	6.04e-20
Macrophages,M1	Uba52	3.6e-24	-0.671761	0.085	0.584	6.55e-20
Macrophages,M1	mt-Co2	7.88e-24	-0.634452	0.376	0.922	1.43e-19
Macrophages,M1	mt-Nd1	7.53e-23	-0.792869	0.291	0.824	1.37e-18
Macrophages,M1	Gm8797	8.11e-23	-0.574961	0.085	0.574	1.48e-18
Macrophages,M1	Gm10073	1.17e-22	-0.659449	0.079	0.551	2.12e-18
Macrophages,M1	Tmsb4x	6.09e-22	0.432362	0.989	0.997	1.11e-17
Macrophages,M1	mt-Co1	8.81e-22	-0.618737	0.397	0.939	1.6e-17
Macrophages,M1	Wdr89	1.03e-21	-0.595943	0.106	0.578	1.87e-17
Macrophages,M1	H2-Q7	5.03e-21	-0.845937	0.074	0.52	9.14e-17
Macrophages,M1	mt-Cytb	6.01e-21	-0.847781	0.291	0.787	1.09e-16
Macrophages,M1	Rps29	6.2e-21	0.426094	0.963	0.99	1.13e-16
Macrophages,M1	Rac2	1.61e-20	-0.620496	0.048	0.473	2.92e-16
Macrophages,M1	mt-Atp6	3.24e-20	-0.623348	0.354	0.824	5.89e-16
Macrophages,M1	mt-Nd4	6.44e-20	-0.639492	0.317	0.861	1.17e-15
Macrophages,M1	Cnbp	7.35e-20	-0.579414	0.148	0.642	1.34e-15
Macrophages,M1	Ndufa7	1.71e-19	-0.557088	0.138	0.639	3.11e-15
Macrophages,M1	Rpl13a	1.81e-19	-0.547144	0.439	0.953	3.3e-15
Macrophages,M1	Rpl15	2.47e-19	-0.577165	0.238	0.784	4.49e-15
Macrophages,M1	Ube2d2a	1.35e-18	-0.463384	0.116	0.568	2.45e-14
Macrophages,M1	Atp5h	2.3e-18	-0.387911	0.175	0.703	4.19e-14
Macrophages,M1	Rap1b	2.77e-18	-0.395407	0.159	0.628	5.03e-14
Macrophages,M1	Gm9843	4.45e-18	-0.468006	0.159	0.645	8.1e-14
Macrophages,M1	Snrpg	4.92e-18	-0.508155	0.217	0.716	8.95e-14
Macrophages,M1	Rpl7a	1.43e-17	-0.506919	0.265	0.784	2.61e-13
Macrophages,M1	Bri3	1.67e-17	-0.426358	0.116	0.568	3.04e-13
Macrophages,M1	Lcp2	2.17e-17	-0.318595	0.032	0.385	3.95e-13
Macrophages,M1	Eif1	3.13e-17	-0.583816	0.344	0.858	5.68e-13
Macrophages,M1	Rpl11	3.3e-17	-0.507097	0.413	0.882	6e-13
Macrophages,M1	Eif4a2	3.65e-17	-0.400965	0.085	0.503	6.63e-13
Macrophages,M1	Ptpn18	3.86e-17	-0.496543	0.259	0.791	7.02e-13
Macrophages,M1	Aes	5.19e-17	-0.417483	0.122	0.564	9.43e-13
Macrophages,M1	Tomm22	6.36e-17	-0.470159	0.138	0.564	1.16e-12
Macrophages,M1	Comt	7.89e-17	-0.465832	0.037	0.389	1.43e-12
Macrophages,M1	Churc1	9.26e-17	-0.257327	0.069	0.456	1.68e-12
Macrophages,M1	Rpl5	9.98e-17	-0.519046	0.434	0.929	1.82e-12
Macrophages,M1	Cd53	1.02e-16	-0.450665	0.159	0.581	1.86e-12
Macrophages,M1	Apobec3	1.32e-16	-0.381075	0.116	0.524	2.4e-12
Macrophages,M1	D8Ertd738e	1.33e-16	-0.474385	0.159	0.615	2.43e-12
Macrophages,M1	Cox17	1.6e-16	-0.407121	0.175	0.635	2.9e-12
Macrophages,M1	Msn	1.68e-16	-0.45744	0.159	0.601	3.05e-12
Macrophages,M1	Rnf115	1.84e-16	-0.311975	0.074	0.459	3.34e-12
Macrophages,M1	Dad1	1.84e-16	-0.281958	0.074	0.47	3.35e-12
Macrophages,M1	Rps11	2.89e-16	0.339523	0.963	0.99	5.26e-12
Macrophages,M1	Krtcap2	3.29e-16	-0.362759	0.09	0.5	5.99e-12
Macrophages,M1	Uqcrh	3.43e-16	-0.542569	0.296	0.834	6.24e-12
Macrophages,M1	Bola2	3.64e-16	-0.460461	0.085	0.473	6.61e-12
Macrophages,M1	Rpl27	4.23e-16	-0.303387	0.053	0.419	7.69e-12
Macrophages,M1	Rpl23a-ps3	1.2e-15	-0.306259	0.063	0.429	2.18e-11
Macrophages,M1	S100a13	1.21e-15	-0.427654	0.037	0.372	2.2e-11
Macrophages,M1	Pdcd10	1.22e-15	-0.439023	0.132	0.554	2.22e-11
Macrophages,M1	Stx8	1.33e-15	-0.349061	0.037	0.365	2.43e-11
Macrophages,M1	Eif3h	1.49e-15	-0.496865	0.296	0.784	2.72e-11
Macrophages,M1	Gm16286	1.58e-15	-0.379952	0.106	0.507	2.88e-11
Macrophages,M1	Arpp19	1.62e-15	-0.40499	0.19	0.649	2.95e-11
Macrophages,M1	Mbd2	1.7e-15	-0.396464	0.101	0.497	3.09e-11
Macrophages,M1	Selk	1.79e-15	-0.308183	0.196	0.689	3.26e-11
Macrophages,M1	Rbm25	3.38e-15	-0.439176	0.212	0.669	6.15e-11
Macrophages,M1	Ncaph2	4.46e-15	-0.263661	0.048	0.382	8.11e-11
Macrophages,M1	Calm1	5.24e-15	0.477465	0.921	0.966	9.54e-11
Macrophages,M1	Sdf4	5.93e-15	-0.336885	0.053	0.392	1.08e-10
Macrophages,M1	Ndufs2	6.34e-15	-0.409873	0.063	0.409	1.15e-10
Macrophages,M1	mt-Nd3	8.02e-15	-0.501606	0.18	0.628	1.46e-10
Macrophages,M1	Rpl35	8.82e-15	-0.29476	0.201	0.672	1.6e-10
Macrophages,M1	Ndufa10	2.57e-14	-0.374852	0.058	0.389	4.67e-10
Macrophages,M1	Gm9493	2.61e-14	-0.415369	0.122	0.507	4.75e-10
Macrophages,M1	Rplp0	3.4e-14	-0.470503	0.545	0.953	6.17e-10
Macrophages,M1	Hnrnpk	3.52e-14	-0.388608	0.296	0.784	6.39e-10
Macrophages,M1	Orai1	4.83e-14	-0.253579	0.079	0.432	8.78e-10
Macrophages,M1	Map1lc3b	4.9e-14	-0.353567	0.074	0.426	8.91e-10
Macrophages,M1	Cdc42se1	5.03e-14	-0.366654	0.164	0.574	9.14e-10
Macrophages,M1	Sys1	5.39e-14	-0.357511	0.095	0.453	9.81e-10
Macrophages,M1	Pnrc1	6.21e-14	-0.478715	0.111	0.483	1.13e-09
Macrophages,M1	Rpl9	6.69e-14	-0.378092	0.127	0.5	1.22e-09
Macrophages,M1	Rps7	6.84e-14	-0.506673	0.434	0.838	1.24e-09
Macrophages,M1	Tbc1d14	7.15e-14	-0.281302	0.021	0.304	1.3e-09
Macrophages,M1	Psmd12	8.44e-14	-0.288445	0.058	0.385	1.54e-09
Macrophages,M1	Gsk3b	9.61e-14	-0.363775	0.095	0.453	1.75e-09
Macrophages,M1	Arhgdib	1e-13	-0.337744	0.164	0.574	1.82e-09
Macrophages,M1	Inpp5d	1.01e-13	-0.422802	0.238	0.679	1.83e-09
Macrophages,M1	Ndufb9	1.06e-13	-0.330425	0.169	0.598	1.92e-09
Macrophages,M1	Aldoa	1.08e-13	-0.428548	0.116	0.493	1.97e-09
Macrophages,M1	Jund	1.1e-13	-0.344058	0.328	0.828	2.01e-09
Macrophages,M1	Serp1	1.11e-13	-0.346134	0.159	0.574	2.03e-09
Macrophages,M1	Syf2	1.14e-13	-0.30987	0.079	0.422	2.08e-09
Macrophages,M1	H2-T22	1.35e-13	-0.373204	0.063	0.389	2.45e-09
Macrophages,M1	Alkbh1	1.35e-13	-0.2741	0.074	0.402	2.45e-09
Macrophages,M1	Xist	1.47e-13	-0.504237	0.169	0.608	2.68e-09
Macrophages,M1	Arhgap15	1.5e-13	-0.259621	0.122	0.5	2.72e-09
Macrophages,M1	Ppp1r18	1.64e-13	-0.354273	0.106	0.466	2.97e-09
Macrophages,M1	Ndufa2	1.9e-13	-0.367917	0.222	0.693	3.46e-09
Macrophages,M1	Laptm4a	2.16e-13	-0.288378	0.111	0.486	3.94e-09
Macrophages,M1	Psmb3	2.17e-13	-0.313089	0.175	0.598	3.95e-09
Macrophages,M1	Ddx6	2.21e-13	-0.26833	0.111	0.476	4.02e-09
Macrophages,M1	Prr13	2.44e-13	-0.359511	0.132	0.503	4.44e-09
Macrophages,M1	Supt4a	2.62e-13	-0.360609	0.164	0.561	4.76e-09
Macrophages,M1	Ubb	2.69e-13	-0.470837	0.349	0.811	4.89e-09
Macrophages,M1	Snrpb	2.83e-13	-0.281663	0.228	0.689	5.15e-09
Macrophages,M1	Vav1	2.89e-13	-0.259357	0.063	0.382	5.26e-09
Macrophages,M1	Tsc22d3	3.27e-13	-0.468445	0.069	0.389	5.95e-09
Macrophages,M1	Rnaset2a	3.47e-13	-0.382511	0.042	0.331	6.32e-09
Macrophages,M1	Smim14	3.47e-13	-0.347062	0.101	0.453	6.32e-09
Macrophages,M1	Mrpl52	3.5e-13	-0.3594	0.243	0.709	6.36e-09
Macrophages,M1	Smg1	3.51e-13	-0.281315	0.042	0.338	6.39e-09
Macrophages,M1	1810058I24Rik	3.73e-13	-0.332139	0.106	0.47	6.79e-09
Macrophages,M1	Zfp706	4.25e-13	-0.263933	0.249	0.72	7.73e-09
Macrophages,M1	mt-Nd2	4.45e-13	-0.439312	0.217	0.659	8.08e-09
Macrophages,M1	mt-Nd4l	4.99e-13	-0.311208	0.148	0.554	9.08e-09
Macrophages,M1	H2afj	5.01e-13	-0.354784	0.148	0.537	9.11e-09
Macrophages,M1	Mapkapk2	5.04e-13	-0.251141	0.153	0.554	9.17e-09
Macrophages,M1	Ube2b	5.63e-13	-0.356452	0.148	0.537	1.02e-08
Macrophages,M1	Nktr	5.66e-13	-0.383882	0.148	0.527	1.03e-08
Macrophages,M1	Adrbk1	6.35e-13	-0.306434	0.185	0.588	1.15e-08
Macrophages,M1	Ifngr2	7.42e-13	-0.27189	0.111	0.463	1.35e-08
Macrophages,M1	Rhog	8.13e-13	-0.295963	0.143	0.52	1.48e-08
Macrophages,M1	Gpx4	9.59e-13	-0.324965	0.095	0.439	1.74e-08
Macrophages,M1	Mrpl33	1.03e-12	-0.392059	0.19	0.591	1.88e-08
Macrophages,M1	Rab5c	1.04e-12	-0.274044	0.085	0.416	1.88e-08
Macrophages,M1	Taok1	1.04e-12	-0.311015	0.053	0.348	1.89e-08
Macrophages,M1	Erbb2ip	1.07e-12	-0.26665	0.063	0.372	1.95e-08
Macrophages,M1	Ezr	1.13e-12	-0.327646	0.138	0.507	2.05e-08
Macrophages,M1	Tmem50a	1.16e-12	-0.381271	0.09	0.419	2.1e-08
Macrophages,M1	Rpl12	1.19e-12	-0.419923	0.466	0.956	2.17e-08
Macrophages,M1	Clint1	1.2e-12	-0.345983	0.143	0.517	2.18e-08
Macrophages,M1	Atp5d	1.23e-12	-0.310794	0.222	0.669	2.24e-08
Macrophages,M1	Sepw1	1.29e-12	-0.30514	0.153	0.551	2.35e-08
Macrophages,M1	Eef1d	1.32e-12	-0.361846	0.233	0.689	2.4e-08
Macrophages,M1	Ccnl2	1.5e-12	-0.35427	0.032	0.297	2.72e-08
Macrophages,M1	Cmpk1	1.86e-12	-0.285343	0.201	0.611	3.38e-08
Macrophages,M1	Arf6	2.27e-12	-0.259723	0.201	0.632	4.14e-08
Macrophages,M1	Ubald2	2.57e-12	-0.438649	0.111	0.439	4.68e-08
Macrophages,M1	2410015M20Rik	3.23e-12	-0.323311	0.148	0.517	5.88e-08
Macrophages,M1	Dazap2	3.28e-12	-0.291162	0.238	0.649	5.96e-08
Macrophages,M1	Myh9	3.6e-12	-0.328114	0.175	0.571	6.55e-08
Macrophages,M1	Cdc37	3.86e-12	-0.30079	0.185	0.581	7.02e-08
Macrophages,M1	Rheb	4.18e-12	-0.331141	0.185	0.588	7.6e-08
Macrophages,M1	Khdrbs1	4.61e-12	-0.284097	0.206	0.632	8.38e-08
Macrophages,M1	AW112010	4.65e-12	-0.467295	0.074	0.375	8.46e-08
Macrophages,M1	Nckap1l	4.67e-12	-0.270742	0.153	0.517	8.49e-08
Macrophages,M1	Rasgrp3	4.78e-12	-0.263196	0.085	0.399	8.69e-08
Macrophages,M1	Eif4b	4.92e-12	-0.369789	0.206	0.598	8.95e-08
Macrophages,M1	Dnaja1	4.96e-12	-0.348453	0.238	0.676	9.02e-08
Macrophages,M1	Eif3g	5.32e-12	-0.269055	0.132	0.493	9.67e-08
Macrophages,M1	Sub1	5.35e-12	0.462761	0.857	0.963	9.73e-08
Macrophages,M1	Slirp	5.71e-12	-0.251883	0.095	0.419	1.04e-07
Macrophages,M1	Rraga	5.83e-12	-0.295481	0.164	0.541	1.06e-07
Macrophages,M1	Rpl8	6.15e-12	-0.407858	0.481	0.97	1.12e-07
Macrophages,M1	Emg1	6.57e-12	-0.360536	0.159	0.524	1.19e-07
Macrophages,M1	Cox6a1	8.02e-12	-0.332455	0.222	0.666	1.46e-07
Macrophages,M1	Dock2	8.07e-12	-0.269374	0.18	0.561	1.47e-07
Macrophages,M1	Edf1	8.51e-12	-0.30569	0.164	0.551	1.55e-07
Macrophages,M1	Gpbp1	8.86e-12	-0.342629	0.111	0.436	1.61e-07
Macrophages,M1	Fis1	8.9e-12	-0.282115	0.111	0.449	1.62e-07
Macrophages,M1	Cox5b	9.04e-12	-0.305045	0.201	0.615	1.64e-07
Macrophages,M1	Rpl9-ps6	9.33e-12	-0.293359	0.069	0.365	1.7e-07
Macrophages,M1	H2-K1	1.02e-11	-0.341655	0.466	0.912	1.85e-07
Macrophages,M1	Tomm5	1.07e-11	-0.277357	0.101	0.426	1.94e-07
Macrophages,M1	Fus	1.12e-11	-0.327967	0.196	0.584	2.04e-07
Macrophages,M1	Chuk	1.12e-11	-0.271175	0.09	0.395	2.04e-07
Macrophages,M1	Dctn1	1.13e-11	-0.261565	0.042	0.307	2.05e-07
Macrophages,M1	Ddx5	1.15e-11	-0.327539	0.46	0.922	2.09e-07
Macrophages,M1	Fmnl1	1.2e-11	-0.270771	0.106	0.426	2.18e-07
Macrophages,M1	9430038I01Rik	1.29e-11	-0.254853	0.021	0.264	2.34e-07
Macrophages,M1	Smndc1	1.31e-11	-0.284322	0.101	0.422	2.39e-07
Macrophages,M1	Ubxn1	1.47e-11	-0.257524	0.169	0.551	2.68e-07
Macrophages,M1	Ndufa3	1.48e-11	-0.328237	0.217	0.635	2.68e-07
Macrophages,M1	Ubl5	1.56e-11	-0.338719	0.254	0.73	2.84e-07
Macrophages,M1	Rps12-ps3	1.59e-11	-0.32941	0.201	0.588	2.89e-07
Macrophages,M1	Arih2	1.69e-11	-0.280512	0.106	0.429	3.07e-07
Macrophages,M1	2610507B11Rik	1.7e-11	-0.260929	0.053	0.328	3.09e-07
Macrophages,M1	Rpl21	1.8e-11	-0.438784	0.333	0.764	3.28e-07
Macrophages,M1	Uqcrq	2.07e-11	-0.295096	0.212	0.639	3.77e-07
Macrophages,M1	Gdpd3	2.23e-11	-0.349331	0.111	0.432	4.05e-07
Macrophages,M1	Sugt1	2.4e-11	-0.314684	0.106	0.426	4.37e-07
Macrophages,M1	Crlf2	2.47e-11	-0.363351	0.069	0.348	4.49e-07
Macrophages,M1	Rpl22l1	2.86e-11	-0.344834	0.302	0.753	5.21e-07
Macrophages,M1	Rbm42	3.25e-11	-0.318885	0.048	0.307	5.9e-07
Macrophages,M1	Smap2	3.58e-11	-0.33743	0.09	0.385	6.51e-07
Macrophages,M1	Xbp1	3.68e-11	-0.306366	0.079	0.372	6.7e-07
Macrophages,M1	Xpo1	3.68e-11	-0.258068	0.09	0.389	6.7e-07
Macrophages,M1	Cdk9	3.89e-11	-0.254925	0.085	0.382	7.07e-07
Macrophages,M1	Nfkbid	5.16e-11	-0.321597	0.063	0.338	9.38e-07
Macrophages,M1	Psma2	5.68e-11	-0.282304	0.233	0.662	1.03e-06
Macrophages,M1	Rap1a	7.55e-11	-0.267211	0.312	0.74	1.37e-06
Macrophages,M1	Arf4	8.02e-11	-0.295964	0.116	0.439	1.46e-06
Macrophages,M1	Limd2	8.16e-11	-0.270835	0.074	0.361	1.48e-06
Macrophages,M1	Irak1	8.8e-11	-0.272024	0.127	0.449	1.6e-06
Macrophages,M1	Rad23b	8.83e-11	-0.252984	0.106	0.416	1.61e-06
Macrophages,M1	Mrfap1	9.04e-11	-0.279154	0.222	0.625	1.64e-06
Macrophages,M1	Gmfg	9.05e-11	-0.380613	0.18	0.51	1.65e-06
Macrophages,M1	Usmg5	9.37e-11	-0.259632	0.265	0.686	1.7e-06
Macrophages,M1	Epsti1	9.67e-11	-0.354465	0.143	0.473	1.76e-06
Macrophages,M1	Calm2	9.73e-11	-0.278197	0.233	0.655	1.77e-06
Macrophages,M1	Serinc3	9.74e-11	-0.257306	0.254	0.682	1.77e-06
Macrophages,M1	Hsd17b10	1.07e-10	-0.25289	0.042	0.291	1.95e-06
Macrophages,M1	Evl	1.14e-10	-0.308097	0.116	0.422	2.07e-06
Macrophages,M1	Pfdn5	1.19e-10	-0.307525	0.392	0.872	2.17e-06
Macrophages,M1	Ech1	1.29e-10	-0.258552	0.074	0.355	2.35e-06
Macrophages,M1	Sf1	1.42e-10	-0.316704	0.101	0.395	2.57e-06
Macrophages,M1	Polr2g	1.47e-10	-0.269075	0.148	0.493	2.67e-06
Macrophages,M1	Anapc13	1.52e-10	-0.293686	0.132	0.453	2.77e-06
Macrophages,M1	Srsf7	1.71e-10	-0.304318	0.18	0.537	3.11e-06
Macrophages,M1	Sin3b	1.73e-10	-0.301804	0.127	0.453	3.15e-06
Macrophages,M1	Hnrnpdl	1.77e-10	-0.26124	0.164	0.51	3.21e-06
Macrophages,M1	Tmbim6	1.79e-10	-0.289433	0.323	0.726	3.26e-06
Macrophages,M1	Trp53	2.01e-10	-0.309821	0.138	0.449	3.66e-06
Macrophages,M1	Irf2	2.02e-10	-0.32352	0.127	0.436	3.67e-06
Macrophages,M1	Hn1	2.09e-10	-0.339649	0.254	0.632	3.8e-06
Macrophages,M1	U2af2	2.16e-10	-0.308299	0.095	0.382	3.92e-06
Macrophages,M1	Bcas2	2.17e-10	-0.353014	0.101	0.395	3.95e-06
Macrophages,M1	Vmp1	2.27e-10	-0.293389	0.143	0.473	4.13e-06
[truncated: 2,175 more rows]
